# Supplementary material for: Bovine tuberculosis breakdown duration in cattle herds: an investigation of herd, host, pathogen and wildlife risk factors
Source: PeerJ. 2020 Feb 3;8:e8319. doi: 10.7717/peerj.8319 (PMC7003687; doi:10.7717/peerj.8319)
Supplement: Supplemental Information 1 [file peerj-08-8319-s010.zip]

Archive with 1 entries (1 files):
- breakdown_length_anonymised_data.csv
