# Supplementary material for: Bovine tuberculosis breakdown duration in cattle herds: an investigation of herd, host, pathogen and wildlife risk factors
Source: PeerJ. 2020 Feb 3;8:e8319. doi: 10.7717/peerj.8319 (PMC7003687; doi:10.7717/peerj.8319)
Supplement: Supplemental Information 1 [file peerj-08-8319-s010.zip › breakdown_length_anonymised_data.csv]

	breakdown_length_days	breakdown_length_category	herd_id	year	dvo	patch	herd_size	outbreak_reactors	total_reactors	year_patch_prev	mean_patch_prev	MLVA_Richness	Main_MLVA_type	main_sett	count_outmoves_year_before	count_inmoves_year_before	herd_type	LRS_binary	culture_confirmed_binary	milk_licence_binary	associated_herds_binary	previous_breakdown_binary	herd_type_category	MLVA_category
1	210	1	1	2014	Larne	132	310	17	20	7.69	5.92	1	4.14	0.5715	90	0	7	0	1	1	1	0	Dairy	5
2	126	0	2	2012	Larne	133	141	1	2	7.62	5.92	1	1.14	0.673	88	90	9	0	1	0	1	0	Unknown	2
3	217	1	3	2012	Larne	130	195	1	3	6.03	4.21	1	122.263	0.345	46	9	9	0	1	0	1	0	Unknown	11
4	154	0	4	2014	Larne	133	230	4	5	7.69	5.92	1	4.14	0.747	86	4	9	0	1	0	1	0	Unknown	5
5	127	0	5	2012	Larne	130	183	1	2	6.03	4.21	1	3.14	0.413	76	3	0	0	1	0	1	0	Beef	6
6	133	0	6	2014	Larne	133	155	1	19	7.69	5.92	1	4.14	0.7185	43	0	0	1	1	1	0	0	Beef	5
7	154	0	7	2010	Larne	129	308	1	3	4.31	4.45	1	5.14	0.288	338	444	2	1	1	0	1	0	Beef	3
8	428	3	7	2011	Larne	129	301	1	7	6.12	4.45	2	4.14	0.288	436	502	2	1	1	0	1	1	Beef	5
9	119	0	7	2013	Larne	129	215	1	1	5.14	4.45	1	4.14	0.288	448	412	2	1	1	0	1	1	Beef	5
10	251	1	7	2015	Larne	129	253	1	2	2.85	4.45	1	5.14	0.288	255	206	2	1	1	0	1	1	Beef	3
11	130	0	8	2013	Larne	130	94	1	2	4.42	4.21	1	14.14	0.339	37	0	0	0	1	0	0	0	Beef	11
12	155	0	9	2009	Larne	127	763	1	2	0.76	3.21	1	6.263	0.832	540	18	7	1	1	1	0	0	Dairy	4
13	125	0	10	2012	Larne	127	249	2	3	5.46	3.21	1	4.14	0.733	82	0	7	0	1	1	0	0	Dairy	5
14	141	0	11	2012	Larne	128	586	1	2	4.65	3.43	1	24.146	0.5685	178	0	7	1	1	1	0	0	Dairy	11
15	137	0	11	2014	Larne	128	559	1	2	2.47	3.43	1	19.14	0.5685	280	2	7	1	1	1	0	1	Dairy	11
16	160	0	12	2011	Larne	128	41	1	2	2.32	3.43	1	19.14	0.406	19	2	9	1	1	0	0	0	Unknown	11
17	140	0	13	2012	Larne	127	227	1	2	5.46	3.21	1	3.14	0.649	86	2	7	0	1	1	0	0	Dairy	6
18	223	1	14	2011	Larne	127	62	1	4	4.37	3.21	2	1.14	0.739	38	53	9	1	1	0	0	0	Unknown	2
19	323	2	15	2012	Larne	128	206	1	12	4.65	3.43	1	2.142	0.418	82	136	9	1	1	0	1	0	Unknown	1
20	283	1	16	2011	Larne	127	151	1	1	4.37	3.21	1	2.142	0.411	239	300	9	1	1	0	0	0	Unknown	1
21	146	0	16	2013	Larne	127	130	1	3	3.03	3.21	1	2.142	0.411	183	197	9	1	1	0	0	1	Unknown	1
22	171	0	16	2014	Larne	127	11	1	2	4.03	3.21	1	2.142	0.411	203	227	9	1	1	0	0	1	Unknown	1
23	164	0	17	2012	Larne	127	46	1	2	5.46	3.21	1	5.14	0.407	47	57	9	0	1	0	0	0	Unknown	3
24	295	1	18	2010	Larne	138	197	1	91	13.07	6.83	3	2.142	0.691	59	7	9	1	1	0	0	0	Unknown	1
25	133	0	18	2014	Larne	138	313	3	4	4.06	6.83	1	10.14	0.691	67	7	9	0	1	0	0	1	Unknown	11
26	273	1	19	2009	Larne	128	63	1	4	2.34	3.43	1	1.14	0.662	71	82	9	1	1	0	0	0	Unknown	2
27	231	1	20	2014	Larne	127	174	1	4	4.03	3.21	1	6.263	0.334	26	5	7	0	1	1	1	0	Dairy	4
28	125	0	21	2014	Larne	129	195	1	2	3.57	4.45	1	6.263	0.331	102	47	9	0	1	0	1	0	Unknown	4
29	137	0	22	2012	Larne	127	25	1	2	5.46	3.21	1	6.263	0.492	18	20	9	1	1	0	0	0	Unknown	4
30	511	3	23	2011	Larne	128	140	1	8	2.32	3.43	2	5.14	0.409	98	139	2	1	1	0	1	0	Beef	3
31	149	0	23	2013	Larne	128	91	1	4	1.57	3.43	1	2.142	0.409	246	229	2	1	1	0	1	1	Beef	1
32	112	0	24	2013	Larne	130	8	1	2	4.42	4.21	1	4.14	0.488	1e-04	0	9	0	1	0	0	0	Unknown	5
33	132	0	25	2011	Larne	127	395	2	3	4.37	3.21	1	1.14	0.3735	178	45	5	0	1	1	1	0	Dairy	2
34	119	0	26	2010	Larne	127	199	2	3	2.23	3.21	1	1.14	0.487	70	52	9	0	1	1	0	0	Unknown	2
35	273	1	26	2011	Larne	127	241	1	31	4.37	3.21	1	1.14	0.487	42	8	9	1	1	1	0	1	Unknown	2
36	175	0	27	2012	Larne	128	211	1	14	4.65	3.43	1	7.14	0.342	215	287	2	1	1	0	0	0	Beef	8
37	142	0	28	2011	Larne	128	37	1	1	2.32	3.43	1	5.14	0.406	279	258	9	1	1	0	0	0	Unknown	3
38	155	0	29	2014	Larne	128	204	1	2	2.47	3.43	1	2.142	0.405	337	302	9	1	1	0	1	0	Unknown	1
39	340	2	29	2015	Larne	128	214	1	3	3.2	3.43	1	2.142	0.405	282	299	9	1	1	0	1	1	Unknown	1
40	162	0	30	2009	Larne	128	38	1	2	2.34	3.43	1	1.14	0.653	55	57	2	1	1	0	0	0	Beef	2
41	191	1	30	2010	Larne	128	60	1	2	3.07	3.43	1	15.14	0.653	62	90	2	1	1	0	0	1	Beef	11
42	126	0	31	2011	Larne	129	66	1	2	6.12	4.45	1	2.142	0.249	32	61	9	0	1	0	0	0	Unknown	1
43	952	3	32	2011	Larne	127	270	1	27	4.37	3.21	3	6.263	0.491	527	470	9	1	1	0	0	0	Unknown	4
44	163	0	32	2014	Larne	127	299	1	1	4.03	3.21	1	6.263	0.491	477	523	9	1	1	0	0	1	Unknown	4
45	115	0	33	2012	Larne	127	163	1	1	5.46	3.21	1	9.273	0.724	83	154	9	1	1	0	0	0	Unknown	7
46	180	1	34	2011	Larne	129	22	1	4	6.12	4.45	1	1.14	0.4035	17	17	9	0	1	0	0	0	Unknown	2
47	498	3	35	2009	Larne	128	201	1	31	2.34	3.43	1	1.14	0.422	93	1	0	0	1	0	0	0	Beef	2
48	264	1	35	2013	Larne	128	182	9	22	1.57	3.43	1	1.14	0.422	85	1	0	0	1	0	0	1	Beef	2
49	241	1	36	2010	Larne	127	25	1	2	2.23	3.21	1	5.14	0.824	47	41	9	1	1	0	0	0	Unknown	3
50	170	0	37	2012	Larne	128	13	1	1	4.65	3.43	1	2.142	0.252	22	22	9	1	1	0	0	0	Unknown	1
51	133	0	38	2012	Larne	128	67	1	1	4.65	3.43	1	2.142	0.654	52	68	2	1	1	0	0	0	Beef	1
52	189	1	39	2010	Larne	127	66	1	2	2.23	3.21	1	1.14	0.829	19	0	9	0	1	0	0	0	Unknown	2
53	276	1	40	2013	Larne	127	136	1	3	3.03	3.21	2	2.142	0.408	91	105	3	1	1	0	0	0	Beef	1
54	190	1	41	2013	Larne	127	59	1	3	3.03	3.21	1	4.14	0.649	221	159	2	0	1	0	1	0	Beef	5
55	193	1	42	2014	Larne	127	28	1	2	2.47	3.43	1	5.14	0.575	93	152	9	1	1	0	0	0	Unknown	3
56	106	0	42	2015	Larne	127	10	1	2	3.2	3.43	1	5.14	0.575	61	49	9	1	1	0	0	1	Unknown	3
57	134	0	43	2012	Larne	129	108	1	2	5.51	4.45	1	117.14	0.325	70	26	0	0	1	0	0	0	Beef	11
58	106	0	44	2012	Larne	128	82	1	1	4.65	3.43	1	5.14	0.498	54	39	2	1	1	0	0	0	Beef	3
59	287	1	45	2010	Larne	130	139	57	63	5.4	4.21	2	4.14	0.34	73	4	7	0	1	1	0	0	Dairy	5
60	202	1	46	2010	Larne	138	408	1	3	13.07	6.83	1	2.142	0.497	115	1	7	0	1	1	0	0	Dairy	1
61	167	0	46	2014	Larne	138	388	1	2	4.06	6.83	2	2.142	0.497	172	3	7	1	1	1	0	1	Dairy	1
62	129	0	46	2014	Larne	138	448	1	2	4.06	6.83	1	2.142	0.497	74	3	7	1	1	1	0	1	Dairy	1
63	133	0	47	2013	Larne	132	236	1	2	4.16	5.92	1	4.14	0.49	72	1	7	0	1	1	0	0	Dairy	5
64	133	0	47	2014	Larne	132	242	2	3	7.69	5.92	1	4.14	0.49	53	2	7	0	1	1	0	1	Dairy	5
65	308	2	48	2011	Larne	130	261	10	30	2.67	4.21	1	5.14	0.329	102	0	7	0	1	1	0	0	Dairy	3
66	155	0	48	2012	Larne	130	387	1	2	6.03	4.21	1	5.14	0.329	87	18	7	1	1	1	0	1	Dairy	3
67	149	0	48	2013	Larne	130	301	1	2	4.42	4.21	1	5.14	0.329	135	17	7	1	1	1	0	1	Dairy	3
68	112	0	49	2011	Larne	132	90	1	1	4.23	5.92	1	2.142	0.501	127	120	9	1	1	0	0	0	Unknown	1
69	211	1	49	2013	Larne	132	98	1	2	4.16	5.92	1	10.14	0.501	113	141	9	1	1	0	0	1	Unknown	11
70	178	0	49	2014	Larne	132	118	1	2	7.69	5.92	1	10.14	0.501	107	119	9	1	1	0	0	1	Unknown	11
71	119	0	50	2010	Larne	137	139	1	2	5.21	7.97	1	2.142	0.671	50	72	7	0	1	1	1	0	Dairy	1
72	132	0	51	2009	Larne	138	110	1	2	6.06	6.83	1	17.142	0.575	237	237	9	0	1	0	0	0	Unknown	11
73	118	0	52	2012	Larne	137	289	2	3	7.62	6.99	1	1.14	0.614	120	29	0	0	1	0	0	0	Beef	2
74	129	0	53	2010	Larne	132	66	1	2	5.17	5.92	1	6.263	0.259	268	247	9	1	1	0	0	0	Unknown	4
75	463	3	54	2012	Larne	139	164	1	12	18.39	12.94	1	2.142	0.71	37	0	9	0	1	0	1	0	Unknown	1
76	212	1	55	2009	Larne	129	279	2	3	2.72	4.45	2	1.14	0.254	426	399	0	0	1	0	0	0	Beef	2
77	987	3	55	2010	Larne	129	278	1	9	4.31	4.45	4	5.14	0.254	453	411	0	1	1	0	0	1	Beef	3
78	230	1	55	2013	Larne	129	300	1	4	5.14	4.45	2	2.142	0.254	369	339	0	1	1	0	0	1	Beef	1
79	132	0	56	2011	Larne	131	61	2	3	2.67	4.21	1	9.273	0.334	41	15	0	0	1	0	0	0	Beef	7
80	125	0	57	2014	Larne	131	1136	1	2	4	5.12	1	2.142	0.333	430	6	7	0	1	1	0	0	Dairy	1
81	148	0	58	2013	Larne	131	442	1	9	4.16	5.12	1	5.14	0.406	243	13	7	1	1	1	0	0	Dairy	3
82	161	0	59	2009	Larne	139	906	2	4	8.88	12.94	1	2.142	0.71	711	203	9	0	1	0	1	0	Unknown	1
83	205	1	59	2011	Larne	139	1156	1	9	8.79	12.94	1	2.142	0.71	464	263	9	1	1	0	1	1	Unknown	1
84	131	0	59	2015	Larne	139	727	11	14	8.69	12.94	1	2.142	0.71	1137	309	9	0	1	0	1	1	Unknown	1
85	126	0	60	2013	Larne	130	156	1	2	4.42	4.21	1	6.263	0.421	85	10	7	0	1	1	0	0	Dairy	4
86	133	0	61	2009	Larne	136	126	2	3	4.09	7.97	1	4.142	0.68	54	4	7	0	1	1	0	0	Dairy	11
87	155	0	62	2014	Larne	139	242	1	2	13.97	12.94	1	1.14	0.707	93	7	7	0	1	1	0	0	Dairy	2
88	168	0	63	2009	Larne	139	334	4	6	8.88	12.94	1	5.14	0.71	69	4	7	0	1	1	1	0	Dairy	3
89	273	1	64	2012	Larne	139	126	1	4	18.39	12.94	1	2.142	0.703	45	0	9	0	1	0	0	0	Unknown	1
90	140	0	65	2014	Larne	129	63	4	10	3.57	4.45	1	1.14	0.251	41	48	3	0	1	0	0	0	Beef	2
91	547	3	66	2014	Larne	139	222	1	8	13.97	12.94	2	2.142	0.709	131	139	9	1	1	0	0	0	Unknown	1
92	135	0	67	2010	Larne	137	240	1	2	5.88	6.99	1	122.263	0.502	95	39	9	1	1	1	0	0	Unknown	11
93	126	0	68	2009	Larne	138	219	1	2	6.06	6.83	1	5.14	0.704	74	1	7	0	1	1	0	0	Dairy	3
94	343	2	68	2012	Larne	138	255	1	10	6.29	6.83	1	11.145	0.704	58	2	7	0	1	1	0	1	Dairy	9
95	258	1	69	2011	Larne	139	78	1	5	8.79	12.94	1	9.273	0.785	111	94	9	1	1	0	0	0	Unknown	7
96	259	1	69	2015	Larne	139	119	1	1	8.69	12.94	1	7.14	0.785	55	74	9	1	1	0	0	1	Unknown	8
97	126	0	70	2010	Larne	137	85	2	3	5.88	6.99	1	2.142	0.634	40	11	7	0	1	1	0	0	Dairy	1
98	154	0	71	2009	Larne	137	266	1	3	6.61	6.99	1	2.142	0.448	149	49	9	1	1	0	1	0	Unknown	1
99	269	1	72	2012	Larne	138	134	1	6	6.29	6.83	1	6.263	0.687	29	2	7	0	1	1	0	0	Dairy	4
100	367	2	73	2010	Larne	137	525	1	8	5.88	6.99	1	6.263	0.748	1178	1338	9	1	1	0	0	0	Unknown	4
101	238	1	74	2011	Larne	131	85	1	1	2.97	5.12	1	4.14	0.4465	40	11	9	1	1	0	0	0	Unknown	5
102	128	0	75	2014	Larne	137	141	2	3	8.13	6.99	1	42.142	0.442	115	47	7	0	1	1	0	0	Dairy	11
103	126	0	75	2015	Larne	137	151	1	2	3.81	6.99	1	4.14	0.442	133	42	7	0	1	1	0	1	Dairy	5
104	162	0	76	2013	Larne	129	15	1	1	5.14	4.45	1	1.14	0.2925	19	16	9	1	1	0	1	0	Unknown	2
105	325	2	77	2014	Larne	137	121	1	4	8.13	6.99	1	4.14	0.438	38	14	0	1	1	0	0	0	Beef	5
106	200	1	78	2013	Larne	139	123	1	6	10.22	12.94	1	2.142	0.636	46	43	9	1	1	0	1	0	Unknown	1
107	149	0	79	2009	Larne	139	93	1	2	8.88	12.94	1	258.484	0.7805	68	69	9	1	1	0	1	0	Unknown	11
108	170	0	79	2014	Larne	139	58	1	1	13.97	12.94	1	15.14	0.7805	103	87	9	0	1	0	1	1	Unknown	11
109	196	1	80	2012	Larne	129	119	1	4	5.51	4.45	2	3.14	0.324	119	105	7	0	1	1	0	0	Dairy	6
110	532	3	81	2012	Larne	139	300	28	53	18.39	12.94	1	8.14	0.742	79	10	9	0	1	0	0	0	Unknown	11
111	327	2	81	2014	Larne	139	212	1	2	13.97	12.94	1	8.14	0.742	88	23	9	1	1	0	0	1	Unknown	11
112	123	0	82	2010	Larne	138	101	1	2	13.07	6.83	1	2.142	0.561	62	14	9	0	1	0	0	0	Unknown	1
113	154	0	83	2012	Larne	137	325	2	4	7.62	6.99	1	4.14	0.438	126	0	9	0	1	0	1	0	Unknown	5
114	171	0	83	2015	Larne	137	287	1	2	3.81	6.99	1	2.142	0.438	114	0	9	1	1	0	1	1	Unknown	1
115	129	0	84	2010	Larne	138	139	1	2	13.07	6.83	2	2.142	0.689	209	216	0	1	1	0	0	0	Beef	1
116	149	0	84	2010	Larne	138	125	1	2	13.07	6.83	2	2.142	0.689	233	253	0	1	1	0	0	0	Beef	1
117	407	2	84	2013	Larne	138	137	1	7	7.31	6.83	1	2.142	0.689	319	189	0	1	1	0	0	1	Beef	1
118	216	1	85	2010	Larne	132	93	1	6	5.17	5.92	1	6.263	0.495	82	81	9	1	1	0	0	0	Unknown	4
119	126	0	86	2010	Larne	138	154	1	2	13.07	6.83	1	2.142	0.699	72	4	7	0	1	1	0	0	Dairy	1
120	131	0	87	2012	Larne	136	120	6	8	8.62	7.97	1	4.14	0.676	55	2	3	0	1	0	0	0	Beef	5
121	126	0	88	2010	Larne	137	218	1	2	5.88	6.99	1	2.142	0.501	67	17	9	0	1	0	0	0	Unknown	1
122	192	1	89	2009	Larne	131	74	1	2	2.88	5.12	1	4.14	0.411	51	33	9	0	1	0	0	0	Unknown	5
123	142	0	90	2009	Larne	137	53	20	22	6.61	6.99	1	2.142	0.442	27	0	9	0	1	0	0	0	Unknown	1
124	121	0	91	2009	Larne	137	108	1	2	6.61	6.99	1	5.14	0.634	253	250	9	1	1	0	0	0	Unknown	3
125	308	2	91	2011	Larne	137	125	1	3	3.3	6.99	1	2.142	0.634	261	267	9	1	1	0	0	1	Unknown	1
126	163	0	91	2012	Larne	137	150	1	2	7.62	6.99	1	2.142	0.634	205	228	9	1	1	0	0	1	Unknown	1
127	175	0	91	2013	Larne	137	118	1	2	5.08	6.99	1	2.142	0.634	229	193	9	0	1	0	0	1	Unknown	1
128	160	0	92	2013	Larne	138	179	1	3	7.31	6.83	1	312.14	0.682	83	9	9	0	1	0	0	0	Unknown	11
129	155	0	93	2009	Larne	132	24	1	2	2.4	5.92	1	1.14	0.494	33	19	9	1	1	0	0	0	Unknown	2
130	127	0	94	2010	Larne	138	190	1	2	13.07	6.83	1	117.14	0.4865	58	4	7	1	1	1	0	0	Dairy	11
131	128	0	94	2013	Larne	138	207	1	3	7.31	6.83	1	468.14	0.4865	61	4	7	1	1	1	0	1	Dairy	11
132	430	3	95	2014	Larne	131	69	1	4	4	5.12	1	4.14	0.643	70	73	0	1	1	0	0	0	Beef	5
133	126	0	96	2014	Larne	137	61	1	2	8.13	6.99	1	4.14	0.582	28	1	9	0	1	0	0	0	Unknown	5
134	132	0	97	2011	Larne	136	14	1	2	4.23	7.97	1	4.14	0.688	11	2	9	0	1	0	0	0	Unknown	5
135	171	0	98	2012	Larne	129	4	1	2	5.51	4.45	1	5.14	0.337	51	111	9	1	1	0	0	0	Unknown	3
136	267	1	98	2014	Larne	129	9	1	4	3.57	4.45	1	3.14	0.337	17	10	9	1	1	0	0	1	Unknown	6
137	133	0	99	2010	Larne	137	189	2	3	5.88	6.99	1	2.142	0.5725	37	0	7	0	1	1	1	0	Dairy	1
138	1106	3	99	2011	Larne	137	149	2	26	3.3	6.99	2	2.142	0.5725	50	0	7	0	1	1	1	1	Dairy	1
139	146	0	99	2014	Larne	137	57	6	8	8.13	6.99	1	2.142	0.5725	23	0	7	0	1	1	1	1	Dairy	1
140	364	2	100	2012	Larne	131	112	2	5	1	5.12	1	1.14	0.416	183	173	9	0	1	0	0	0	Unknown	2
141	183	1	100	2014	Larne	131	225	1	1	4	5.12	1	27.14	0.416	206	283	9	1	1	0	0	1	Unknown	10
142	151	0	100	2015	Larne	131	188	1	2	5	5.12	1	2.142	0.416	163	135	9	1	1	0	0	1	Unknown	1
143	379	2	101	2012	Larne	137	86	1	2	7.62	6.99	1	2.142	0.441	24	14	9	1	1	0	0	0	Unknown	1
144	108	0	102	2009	Larne	136	78	1	1	4.09	7.97	1	19.14	0.692	28	7	9	1	1	0	0	0	Unknown	11
145	127	0	103	2010	Larne	138	73	1	3	13.07	6.83	1	2.142	0.684	21	2	9	0	1	0	0	0	Unknown	1
146	141	0	104	2012	Larne	132	74	1	1	7.62	5.92	1	4.14	0.339	29	17	9	1	1	0	0	0	Unknown	5
147	127	0	105	2010	Larne	130	14	1	2	5.4	4.21	1	13.14	0.334	18	13	9	0	1	0	0	0	Unknown	11
148	153	0	106	2012	Larne	130	56	1	2	6.03	4.21	1	5.14	0.336	26	2	9	0	1	0	0	0	Unknown	3
149	282	1	107	2010	Larne	129	121	1	2	4.31	4.45	1	5.14	0.252	79	111	2	1	1	0	0	0	Beef	3
150	300	2	108	2011	Larne	129	336	1	13	6.12	4.45	2	4.14	0.404	347	222	9	1	1	0	0	0	Unknown	5
151	228	1	108	2012	Larne	129	334	1	2	5.51	4.45	3	4.14	0.404	250	339	9	1	1	0	0	1	Unknown	5
152	637	3	108	2013	Larne	129	150	1	16	5.14	4.45	3	9.273	0.404	419	411	9	1	1	0	0	1	Unknown	7
153	239	1	108	2015	Larne	129	332	1	5	2.85	4.45	2	10.14	0.404	642	627	9	1	1	0	0	1	Unknown	11
154	150	0	109	2012	Larne	129	254	3	5	5.51	4.45	1	4.14	0.407	123	15	9	0	1	0	1	0	Unknown	5
155	169	0	110	2009	Larne	138	150	1	7	6.06	6.83	1	2.142	0.417	177	216	9	1	1	0	0	0	Unknown	1
156	213	1	111	2012	Larne	131	582	1	3	1	5.12	1	2.142	0.339	199	124	9	1	1	0	0	0	Unknown	1
157	136	0	111	2015	Larne	131	637	1	2	5	5.12	1	2.142	0.339	310	216	9	1	1	0	0	1	Unknown	1
158	203	1	111	2015	Larne	131	591	14	16	5	5.12	1	2.142	0.339	355	297	9	0	1	0	0	1	Unknown	1
159	154	0	112	2012	Larne	137	298	7	9	7.62	6.99	1	4.14	0.44	86	1	0	0	1	0	1	0	Beef	5
160	300	2	112	2014	Larne	137	58	1	2	8.13	6.99	1	4.14	0.44	102	5	0	1	1	0	1	1	Beef	5
161	210	1	113	2012	Larne	129	175	1	19	5.51	4.45	1	5.14	0.327	90	53	9	1	1	0	0	0	Unknown	3
162	165	0	114	2010	Larne	137	17	1	2	5.88	6.99	1	4.14	0.437	74	52	6	0	1	0	0	0	Other	5
163	252	1	115	2009	Larne	129	169	1	3	2.72	4.45	1	72.14	0.571	167	178	9	1	1	0	0	0	Unknown	11
164	155	0	116	2010	Larne	138	20	1	2	13.07	6.83	1	2.142	0.683	12	2	9	0	1	0	0	0	Unknown	1
165	479	3	117	2013	Larne	139	217	2	12	10.22	12.94	3	6.263	0.71	80	7	9	0	1	0	0	0	Unknown	4
166	166	0	118	2014	Larne	138	48	1	2	13.97	12.94	1	9.273	0.778	41	46	9	0	1	0	1	0	Unknown	7
167	302	2	118	2015	Larne	138	49	1	5	8.69	12.94	1	7.14	0.778	34	49	9	0	1	0	1	1	Unknown	8
168	799	3	119	2013	Larne	137	382	1	44	5.08	6.99	5	4.14	0.432	137	271	9	1	1	0	0	0	Unknown	5
169	137	0	119	2015	Larne	137	469	1	2	3.81	6.99	1	4.14	0.432	961	945	9	1	1	0	0	1	Unknown	5
170	148	0	120	2010	Larne	129	164	1	4	4.31	4.45	1	19.14	0.335	1347	1440	9	1	1	0	0	0	Unknown	11
171	147	0	121	2014	Larne	138	50	2	3	4.06	6.83	1	2.142	0.698	10	0	0	0	1	0	0	0	Beef	1
172	638	3	122	2010	Larne	137	2	1	2	5.88	6.99	1	2.142	0.516	2	1	9	0	1	0	1	0	Unknown	1
173	136	0	123	2011	Larne	132	115	1	1	4.23	5.92	1	18.129	0.339	55	9	7	1	1	1	0	0	Dairy	11
174	300	2	124	2010	Larne	138	43	1	4	13.07	6.83	1	2.142	0.71	37	2	9	0	1	0	1	0	Unknown	1
175	183	1	125	2013	Larne	139	28	1	2	10.22	12.94	1	2.142	0.636	11	0	9	0	1	0	1	0	Unknown	1
176	133	0	126	2009	Larne	138	71	1	2	6.06	6.83	1	1.14	0.486	49	89	2	1	1	0	0	0	Beef	2
177	182	1	126	2010	Larne	138	74	1	2	13.07	6.83	1	1.14	0.486	57	66	2	0	1	0	0	1	Beef	2
178	143	0	127	2013	Larne	129	84	1	2	5.14	4.45	1	1.14	0.407	49	4	9	1	1	0	1	0	Unknown	2
179	290	1	128	2012	Larne	139	562	1	8	18.39	12.94	1	9.273	0.783	145	127	7	1	1	1	1	0	Dairy	7
180	288	1	128	2014	Larne	139	484	1	8	13.97	12.94	1	1.14	0.783	198	103	7	1	1	1	1	1	Dairy	2
181	336	2	129	2009	Larne	137	73	13	17	6.61	6.99	1	2.142	0.442	62	64	0	0	1	0	0	0	Beef	1
182	328	2	130	2010	Larne	131	486	1	40	5.76	5.12	2	1.14	0.449	90	0	7	1	1	1	0	0	Dairy	2
183	134	0	131	2013	Larne	137	140	1	2	5.08	6.99	1	2.142	0.444	41	17	7	0	1	1	0	0	Dairy	1
184	127	0	131	2013	Larne	137	144	1	2	5.08	6.99	1	9.273	0.444	53	19	7	0	1	1	0	0	Dairy	7
185	240	1	132	2010	Larne	132	666	1	3	5.17	5.92	1	2.142	0.66	174	67	7	1	1	1	1	0	Dairy	1
186	530	3	132	2012	Larne	132	718	2	11	7.62	5.92	1	1.14	0.66	115	56	7	0	0	1	1	1	Dairy	2
187	224	1	133	2012	Larne	132	142	91	142	7.62	5.92	3	3.14	0.582	184	57	7	0	1	1	0	0	Dairy	6
188	147	0	134	2009	Larne	137	159	1	2	6.61	6.99	1	2.142	0.582	57	1	0	0	1	0	0	0	Beef	1
189	322	2	135	2012	Larne	139	156	2	12	18.39	12.94	1	136.141	0.712	36	3	7	0	1	1	0	0	Dairy	11
190	303	2	136	2009	Larne	137	227	1	12	6.61	6.99	2	2.142	0.448	103	29	9	1	1	0	0	0	Unknown	1
191	205	1	137	2009	Larne	138	20	1	2	6.61	6.99	1	3.14	0.622	22	0	9	1	1	0	0	0	Unknown	6
192	174	0	138	2010	Larne	129	129	1	2	5.76	5.12	1	1.14	0.411	112	123	0	1	1	0	1	0	Beef	2
193	169	0	138	2011	Larne	129	124	1	2	2.97	5.12	1	1.14	0.411	116	164	0	1	1	0	1	1	Beef	2
194	101	0	138	2014	Larne	129	100	1	1	4	5.12	1	9.273	0.411	119	103	0	1	1	0	1	1	Beef	7
195	128	0	138	2015	Larne	129	89	1	1	5	5.12	1	6.263	0.411	125	108	0	1	1	0	1	1	Beef	4
196	342	2	139	2014	Larne	133	243	2	14	11	8.14	1	4.14	0.75	136	1	7	0	1	1	0	0	Dairy	5
197	594	3	140	2009	Larne	139	3	1	4	8.88	12.94	1	18.129	0.6955	29	20	9	1	1	0	0	0	Unknown	11
198	156	0	141	2012	Larne	129	174	1	2	5.51	4.45	1	2.142	0.494	175	188	2	1	1	0	0	0	Beef	1
199	205	1	141	2013	Larne	129	140	1	1	5.14	4.45	1	2.142	0.494	176	175	2	1	1	0	0	1	Beef	1
200	116	0	142	2010	Larne	139	52	1	1	5.68	12.94	1	2.142	0.786	83	79	9	1	1	0	0	0	Unknown	1
201	189	1	143	2013	Larne	137	41	5	7	5.08	6.99	1	4.14	0.6705	13	0	9	0	1	0	0	0	Unknown	5
202	343	2	144	2010	Larne	131	239	1	5	5.4	4.21	1	5.14	0.336	29	0	7	0	1	1	1	0	Dairy	3
203	305	2	145	2011	Larne	139	697	1	3	8.79	12.94	2	2.142	0.712	409	262	9	0	1	0	1	0	Unknown	1
204	458	3	145	2014	Larne	139	847	1	7	13.97	12.94	1	2.142	0.712	496	355	9	1	1	0	1	1	Unknown	1
205	181	1	146	2010	Larne	138	13	1	2	13.07	6.83	1	2.142	0.708	7	2	9	0	1	0	0	0	Unknown	1
206	135	0	147	2014	Larne	131	497	1	2	4	5.12	1	1.14	0.413	179	2	7	1	1	1	0	0	Dairy	2
207	230	1	148	2009	Larne	139	73	9	14	8.88	12.94	1	92.666	0.636	49	1	7	0	1	1	0	0	Dairy	11
208	209	1	148	2013	Larne	139	72	1	2	10.22	12.94	1	2.142	0.636	42	1	7	0	1	1	0	1	Dairy	1
209	261	1	149	2012	Larne	136	296	1	6	8.62	7.97	1	4.14	0.674	83	5	7	1	1	1	0	0	Dairy	5
210	420	3	150	2010	Larne	138	327	1	30	13.07	6.83	1	2.142	0.71	103	2	7	0	1	1	0	0	Dairy	1
211	926	3	150	2011	Larne	138	348	1	68	2.36	6.83	1	2.142	0.71	132	2	7	0	1	1	0	1	Dairy	1
212	339	2	150	2014	Larne	138	416	14	23	4.06	6.83	1	2.142	0.71	123	3	7	0	1	1	0	1	Dairy	1
213	204	1	151	2009	Larne	132	303	1	4	2.4	5.92	2	5.14	0.4995	488	542	2	1	1	0	0	0	Beef	3
214	308	2	151	2010	Larne	132	294	1	5	5.17	5.92	1	6.263	0.4995	601	685	2	1	1	0	0	1	Beef	4
215	321	2	151	2012	Larne	132	361	1	8	7.62	5.92	1	6.263	0.4995	564	552	2	0	1	0	0	1	Beef	4
216	667	3	151	2014	Larne	132	337	1	14	7.69	5.92	4	2.142	0.4995	656	664	2	1	1	0	0	1	Beef	1
217	195	1	152	2009	Larne	138	205	1	7	6.06	6.83	1	10.14	0.578	50	15	9	0	1	0	0	0	Unknown	11
218	497	3	152	2011	Larne	138	180	11	68	2.36	6.83	2	2.142	0.578	72	6	9	0	1	0	0	1	Unknown	1
219	140	0	153	2014	Larne	136	161	1	2	7.75	7.97	1	4.14	0.607	87	16	7	0	1	1	0	0	Dairy	5
220	131	0	154	2014	Larne	140	93	1	2	3.61	3.18	1	73.14	0.531	43	2	0	0	1	0	0	0	Beef	11
221	145	0	155	2012	Larne	134	12	2	4	3.75	5.26	1	9.273	0.82125	9	0	9	0	1	0	0	0	Unknown	7
222	155	0	156	2010	Larne	140	153	1	1	3.42	3.18	1	4.14	0.5575	521	511	9	1	1	0	0	0	Unknown	5
223	661	3	156	2012	Larne	140	256	1	5	3.03	3.18	1	14.14	0.5575	494	548	9	1	1	0	0	1	Unknown	11
224	175	0	157	2014	Larne	135	97	1	2	13.2	7.9	1	73.14	0.641	55	8	0	0	1	0	1	0	Beef	11
225	574	3	158	2013	Larne	135	85	6	14	10.47	7.9	1	73.14	0.746	23	0	7	0	1	1	0	0	Dairy	11
226	246	1	159	2011	Larne	134	278	1	5	2.98	5.26	2	3.14	0.654	167	96	7	1	1	1	1	0	Dairy	6
227	126	0	160	2014	Larne	135	94	1	2	3.61	3.18	1	24.13	0.571	33	3	7	0	1	1	0	0	Dairy	11
228	402	2	161	2013	Larne	136	124	1	10	10.81	7.97	1	4.14	0.687	51	9	9	0	1	0	1	0	Unknown	5
229	121	0	162	2013	Larne	135	267	1	2	10.47	7.9	1	4.14	0.615	138	15	0	0	1	1	0	0	Beef	5
230	148	0	163	2014	Larne	134	178	1	2	5.18	5.26	1	1.14	0.795	50	1	7	0	1	1	1	0	Dairy	2
231	129	0	164	2012	Larne	140	305	1	2	3.03	3.18	1	9.273	0.554	96	12	0	1	1	0	0	0	Beef	7
232	133	0	165	2013	Larne	133	108	1	2	10.81	8.14	1	4.14	0.849	49	10	9	0	1	0	0	0	Unknown	5
233	176	0	165	2014	Larne	133	115	3	4	11	8.14	1	4.14	0.849	41	4	9	0	1	0	0	1	Unknown	5
234	111	0	166	2013	Larne	135	216	12	14	10.47	7.9	1	2.142	0.818	87	6	7	0	1	1	0	0	Dairy	1
235	109	0	166	2013	Larne	135	218	4	5	10.47	7.9	1	2.142	0.818	81	2	7	0	1	1	0	0	Dairy	1
236	196	1	167	2010	Larne	134	116	3	5	2.27	5.26	2	19.14	0.655	25	0	0	0	1	0	0	0	Beef	11
237	112	0	168	2010	Larne	140	79	2	4	3.42	3.18	1	9.273	0.3275	66	21	9	0	1	0	0	0	Unknown	7
238	140	0	169	2011	Larne	136	258	6	7	4.23	7.97	1	9.273	0.691	74	49	9	0	1	0	0	0	Unknown	7
239	143	0	170	2012	Larne	135	61	1	2	6.48	7.9	1	426.142	0.544	54	68	2	1	1	0	0	0	Beef	11
240	133	0	171	2012	Larne	136	61	1	2	8.62	7.97	1	1.14	0.6845	34	0	9	0	1	0	0	0	Unknown	2
241	175	0	172	2014	Larne	136	24	1	2	7.75	7.97	1	4.14	0.691	11	1	2	0	1	0	0	0	Beef	5
242	127	0	173	2014	Larne	140	76	2	3	3.61	3.18	1	9.273	0.556	27	10	9	0	1	0	1	0	Unknown	7
243	133	0	174	2014	Larne	134	17	1	2	5.18	5.26	1	2.142	0.877	11	0	9	0	1	0	0	0	Unknown	1
244	133	0	175	2009	Larne	134	126	3	4	2.85	5.26	1	24.13	0.662	101	175	9	0	1	0	1	0	Unknown	11
245	443	3	175	2011	Larne	134	180	1	6	2.98	5.26	1	2.142	0.662	1218	1272	9	1	1	0	1	1	Unknown	1
246	193	1	176	2012	Larne	134	6	1	2	3.75	5.26	1	2.142	0.729	2	0	9	0	1	0	1	0	Unknown	1
247	127	0	177	2013	Larne	135	117	1	2	10.47	7.9	1	2.142	0.809	53	24	9	0	1	0	0	0	Unknown	1
248	127	0	178	2010	Larne	140	41	1	2	3.42	3.18	1	2.142	0.548	26	14	0	0	1	0	0	0	Beef	1
249	132	0	179	2010	Larne	135	234	1	2	2.63	7.9	1	7.14	0.746	64	13	9	0	1	0	0	0	Unknown	8
250	239	1	179	2014	Larne	135	163	3	8	13.2	7.9	1	73.14	0.746	56	1	9	0	1	0	0	1	Unknown	11
251	225	1	180	2012	Larne	133	245	4	10	8.62	7.97	1	3.14	0.839	372	352	7	0	1	1	0	0	Dairy	6
252	127	0	180	2013	Larne	133	157	1	2	10.81	7.97	2	2.142	0.839	448	443	7	0	1	1	0	1	Dairy	1
253	198	1	180	2014	Larne	133	322	1	6	7.75	7.97	1	1.14	0.839	232	323	7	1	1	1	0	1	Dairy	2
254	115	0	181	2010	Larne	136	29	1	1	5.21	7.97	1	4.14	0.681	1e-04	30	9	1	1	0	0	0	Unknown	5
255	124	0	182	2013	Larne	134	54	5	7	9.37	5.26	1	2.142	0.732	9	0	0	0	1	0	0	0	Beef	1
256	112	0	183	2010	Larne	135	310	1	2	2.63	7.9	1	5.14	0.6425	202	7	9	0	1	0	1	0	Unknown	3
257	107	0	183	2012	Larne	135	28	1	1	6.48	7.9	1	3.14	0.6425	151	28	9	1	1	0	1	1	Unknown	6
258	129	0	184	2011	Larne	134	101	1	2	2.98	5.26	1	221.14	0.664	109	20	9	1	1	0	0	0	Unknown	11
259	258	1	184	2015	Larne	134	2	1	5	6.66	5.26	1	4.14	0.664	104	79	9	1	1	0	0	1	Unknown	5
260	177	0	185	2012	Larne	133	21	1	2	2.94	8.14	1	2.142	0.849	35	41	9	1	1	0	1	0	Unknown	1
261	149	0	185	2014	Larne	133	5	1	2	11	8.14	1	1.14	0.849	15	27	9	1	1	0	1	1	Unknown	2
262	279	1	186	2009	Larne	135	193	1	7	2.29	3.18	1	2.142	0.571	325	349	9	0	1	0	0	0	Unknown	1
263	287	1	186	2011	Larne	135	286	13	57	1.19	3.18	3	2.142	0.571	237	32	9	0	1	0	0	1	Unknown	1
264	146	0	187	2009	Larne	140	27	1	3	2.29	3.18	1	2.142	0.577	12	5	9	0	1	0	0	0	Unknown	1
265	212	1	188	2009	Larne	134	579	1	5	2.85	5.26	2	5.14	0.662	349	93	9	1	1	0	1	0	Unknown	3
266	988	3	188	2012	Larne	134	445	2	13	3.75	5.26	5	2.142	0.662	298	350	9	0	1	0	1	1	Unknown	1
267	125	0	189	2010	Larne	133	82	1	2	1.69	8.14	1	6.263	0.749	70	21	9	0	1	0	1	0	Unknown	4
268	335	2	190	2013	Larne	136	247	14	31	10.81	7.97	1	4.14	0.632	67	2	7	0	1	1	1	0	Dairy	5
269	126	0	191	2012	Larne	134	101	5	7	6.48	7.9	1	2.142	0.655	41	0	9	0	1	0	1	0	Unknown	1
270	159	0	191	2014	Larne	134	61	1	1	13.2	7.9	1	2.142	0.655	51	11	9	1	1	0	1	1	Unknown	1
271	135	0	192	2012	Larne	140	18	1	2	3.03	3.18	1	1.14	0.329	10	9	3	0	1	0	0	0	Beef	2
272	126	0	193	2012	Larne	133	118	7	9	8.62	7.97	1	16.273	0.847	208	146	7	0	1	1	1	0	Dairy	11
273	140	0	194	2013	Larne	133	185	1	2	10.81	8.14	1	4.14	0.678	224	271	9	0	1	0	0	0	Unknown	5
274	182	1	195	2010	Larne	135	67	1	2	2.63	7.9	2	1.14	0.81	145	173	9	1	1	0	1	0	Unknown	2
275	234	1	195	2011	Larne	135	6	1	4	2.91	7.9	2	1.14	0.81	164	172	9	1	1	0	1	1	Unknown	2
276	327	2	195	2014	Larne	135	19	1	1	13.2	7.9	1	3.14	0.81	99	97	9	1	1	0	1	1	Unknown	6
277	127	0	196	2012	Larne	140	4	1	2	3.03	3.18	1	136.141	0.5	2	0	9	0	1	0	1	0	Unknown	11
278	173	0	197	2014	Larne	135	46	1	2	13.2	7.9	1	104.54	0.656	30	4	9	0	1	0	0	0	Unknown	11
279	273	1	198	2013	Larne	134	207	10	12	9.37	5.26	1	73.14	0.662	50	62	9	0	1	0	1	0	Unknown	11
280	176	0	198	2015	Larne	134	176	1	3	6.66	5.26	1	2.142	0.662	36	0	9	0	1	0	1	1	Unknown	1
281	149	0	199	2014	Larne	140	69	1	6	3.61	3.18	1	73.14	0.505	38	0	9	1	1	0	0	0	Unknown	11
282	1417	3	200	2011	Larne	134	120	1	17	2.98	5.26	4	1.14	0.6915	298	324	9	1	1	0	1	0	Unknown	2
283	127	0	201	2013	Larne	134	223	2	4	9.37	5.26	1	2.142	0.881	115	13	7	0	1	1	0	0	Dairy	1
284	127	0	202	2013	Larne	134	185	1	2	10.47	7.9	1	2.142	0.729	70	2	7	0	1	1	0	0	Dairy	1
285	357	2	202	2014	Larne	134	160	3	26	13.2	7.9	1	2.142	0.729	105	6	7	0	1	1	0	1	Dairy	1
286	126	0	203	2011	Larne	136	128	3	4	4.23	7.97	1	2.142	0.685	65	0	7	0	1	1	0	0	Dairy	1
287	232	1	203	2013	Larne	136	368	2	5	10.81	7.97	2	4.14	0.685	112	98	7	0	1	1	0	1	Dairy	5
288	134	0	203	2015	Larne	136	478	3	4	10.61	7.97	1	4.14	0.685	112	24	7	0	1	1	0	1	Dairy	5
289	126	0	204	2012	Larne	135	355	2	3	6.48	7.9	1	122.263	0.747	192	1	7	0	1	1	0	0	Dairy	11
290	125	0	204	2015	Larne	135	359	2	3	9.17	7.9	1	10.14	0.747	177	5	7	0	1	1	0	1	Dairy	11
291	129	0	205	2014	Larne	136	259	1	2	7.75	7.97	1	2.142	0.609	96	1	7	0	1	1	0	0	Dairy	1
292	274	1	206	2013	Larne	134	149	1	2	9.37	5.26	1	19.14	0.783	82	0	7	0	1	1	1	0	Dairy	11
293	132	0	207	2010	Larne	134	60	1	2	1.69	8.14	1	16.273	0.776	29	1	7	0	1	1	0	0	Dairy	11
294	122	0	207	2015	Larne	134	90	1	2	11	8.14	1	2.142	0.776	37	1	7	0	1	1	0	1	Dairy	1
295	315	2	208	2010	Larne	136	117	1	2	5.21	7.97	1	2.142	0.677	71	2	7	0	1	1	0	0	Dairy	1
296	119	0	208	2013	Larne	136	104	5	7	10.81	7.97	1	4.14	0.677	71	0	7	0	1	1	0	1	Dairy	5
297	148	0	209	2013	Larne	135	132	1	5	10.47	7.9	1	2.142	0.716	96	91	9	1	1	0	0	0	Unknown	1
298	112	0	210	2011	Larne	136	46	1	2	4.23	7.97	1	4.14	0.632	49	13	9	0	1	0	0	0	Unknown	5
299	259	1	211	2011	Larne	134	101	14	23	2.72	8.14	2	2.142	0.771	57	31	7	0	1	1	0	0	Dairy	1
300	126	0	211	2015	Larne	134	134	1	2	11	8.14	1	4.14	0.771	70	38	7	0	1	1	0	1	Dairy	5
301	104	0	212	2014	Larne	140	80	1	1	3.61	3.18	1	2.142	0.516	2	84	9	1	1	0	0	0	Unknown	1
302	126	0	212	2015	Larne	140	62	2	3	4.93	3.18	1	424.14	0.516	80	64	9	0	1	0	0	1	Unknown	11
303	133	0	213	2013	Larne	140	73	5	7	4.37	3.18	1	2.142	0.505	29	1	9	0	1	0	0	0	Unknown	1
304	134	0	213	2015	Larne	140	47	1	2	4.93	3.18	1	2.142	0.505	25	1	9	0	1	0	0	1	Unknown	1
305	127	0	214	2011	Larne	135	175	1	2	2.91	7.9	1	4.14	0.646	147	4	7	0	1	1	0	0	Dairy	5
306	254	1	214	2014	Larne	135	302	1	3	13.2	7.9	1	2.142	0.646	96	2	7	0	1	1	0	1	Dairy	1
307	261	1	214	2015	Larne	135	315	10	17	9.17	7.9	1	2.142	0.646	87	0	7	0	1	1	0	1	Dairy	1
308	188	1	215	2014	Larne	136	160	3	10	7.75	7.97	1	4.14	0.7	107	0	7	0	1	1	1	0	Dairy	5
309	153	0	216	2014	Larne	136	53	5	8	7.75	7.97	1	4.14	0.691	15	10	9	0	1	0	0	0	Unknown	5
310	126	0	217	2013	Larne	135	101	1	2	10.81	7.97	1	10.14	0.713	46	2	7	0	1	1	0	0	Dairy	11
311	287	1	218	2014	Larne	133	281	10	15	11	8.14	1	4.14	0.855	94	9	7	0	1	1	0	0	Dairy	5
312	151	0	218	2015	Larne	133	300	1	2	11	8.14	1	4.14	0.855	85	1	7	0	1	1	0	1	Dairy	5
313	138	0	219	2014	Larne	134	21	4	5	5.18	5.26	1	1.14	0.7215	7	5	9	0	1	0	0	0	Unknown	2
314	125	0	220	2013	Larne	135	58	1	2	10.47	7.9	1	2.142	0.624	36	0	7	0	1	1	0	0	Dairy	1
315	833	3	221	2013	Larne	133	234	4	37	10.81	8.14	2	2.142	0.755	67	3	7	0	0	1	1	0	Dairy	1
316	126	0	222	2012	Larne	135	415	9	13	6.48	7.9	1	2.142	0.826	285	55	3	0	1	0	1	0	Beef	1
317	236	1	222	2014	Larne	135	413	1	10	13.2	7.9	1	2.142	0.826	300	164	3	1	1	0	1	1	Beef	1
318	135	0	223	2012	Larne	135	108	1	2	6.48	7.9	1	2.142	0.631	49	8	9	0	1	0	0	0	Unknown	1
319	141	0	224	2011	Larne	134	103	1	3	2.98	5.26	2	1.14	0.783	25	0	9	0	1	0	0	0	Unknown	2
320	127	0	225	2012	Larne	135	57	1	2	6.48	7.9	1	1.14	0.648	17	2	9	0	1	0	0	0	Unknown	2
321	483	3	226	2011	Ballymena	142	288	4	36	9.86	10.1	1	2.142	0.613	264	62	9	0	1	0	0	0	Unknown	1
322	129	0	226	2015	Ballymena	142	165	1	2	8.63	10.1	1	2.142	0.613	618	37	9	1	1	0	0	1	Unknown	1
323	211	1	227	2013	Ballymena	143	168	2	4	10.3	8.66	1	10.14	0.602	76	0	7	0	1	1	0	0	Dairy	11
324	554	3	228	2010	Ballymena	142	37	11	24	12.72	10.1	2	18.129	0.553	17	0	9	0	1	0	1	0	Unknown	11
325	147	0	228	2014	Ballymena	142	26	2	4	9.34	10.1	1	6.263	0.553	10	0	9	0	1	0	1	1	Unknown	4
326	132	0	229	2014	Ballymena	144	461	2	4	6.77	6.54	1	9.273	0.542	167	4	7	0	1	1	0	0	Dairy	7
327	259	1	230	2013	Ballymena	141	262	4	7	12.13	6.39	1	10.14	0.555	107	3	7	0	1	1	0	0	Dairy	11
328	140	0	231	2013	Ballymena	143	180	1	2	10.3	8.66	1	5.14	0.584	116	4	7	0	1	1	0	0	Dairy	3
329	114	0	232	2011	Ballymena	142	174	1	2	9.86	10.1	1	2.142	0.71	120	106	9	1	1	0	1	0	Unknown	1
330	125	0	233	2012	Ballymena	141	20	1	2	5.04	6.39	1	2.142	0.377	12	22	8	0	1	0	0	0	Other	1
331	191	1	234	2013	Ballymena	145	205	16	45	12.55	8.14	1	9.273	0.453	64	1	7	0	1	1	0	0	Dairy	7
332	126	0	235	2014	Ballymena	142	205	1	2	9.34	10.1	1	36.14	0.641	43	0	9	0	1	0	0	0	Unknown	11
333	162	0	236	2011	Ballymena	141	77	1	2	4.13	6.39	1	4.14	0.44	76	19	0	0	1	0	0	0	Beef	5
334	288	1	237	2013	Ballymena	141	139	1	4	12.13	6.39	1	2.142	0.407	66	7	7	0	1	1	0	0	Dairy	1
335	128	0	238	2012	Ballymena	143	165	1	2	7.3	8.66	1	2.142	0.563	83	7	7	1	1	1	0	0	Dairy	1
336	146	0	239	2009	Ballymena	144	104	1	2	2.34	6.54	1	2.142	0.528	35	1	7	0	1	1	0	0	Dairy	1
337	336	2	239	2013	Ballymena	144	103	6	25	5.98	6.54	1	9.273	0.528	39	0	7	0	1	1	0	1	Dairy	7
338	147	0	240	2009	Ballymena	142	55	2	4	9.72	10.1	1	18.129	0.632	57	48	9	0	1	0	0	0	Unknown	11
339	196	1	240	2010	Ballymena	142	62	1	5	12.72	10.1	2	18.129	0.632	65	56	9	1	1	0	0	1	Unknown	11
340	193	1	241	2014	Ballymena	142	546	1	5	9.34	10.1	1	2.142	0.703	179	1	7	1	1	1	0	0	Dairy	1
341	183	1	242	2011	Ballymena	143	91	1	2	7.27	8.66	1	5.14	0.643	17	9	0	0	1	0	0	0	Beef	3
342	133	0	243	2011	Ballymena	141	48	2	4	4.13	6.39	1	2.142	0.407	63	63	8	0	1	0	0	0	Other	1
343	216	1	244	2013	Ballymena	141	40	16	20	12.13	6.39	1	4.14	0.4455	31	0	9	0	1	0	0	0	Unknown	5
344	138	0	245	2014	Ballymena	143	6	4	7	10	8.66	1	2.142	0.5445	3	0	9	0	1	0	0	0	Unknown	1
345	217	1	246	2009	Ballymena	143	87	1	3	6.81	8.66	1	2.142	0.712	36	0	9	0	1	0	1	0	Unknown	1
346	435	3	246	2014	Ballymena	143	95	1	7	10	8.66	2	24.13	0.712	45	0	9	1	1	0	1	1	Unknown	11
347	806	3	247	2009	Ballymena	143	383	1	57	6.81	8.66	5	4.14	0.558	976	1142	9	1	1	0	1	0	Unknown	5
348	197	1	247	2012	Ballymena	143	84	1	9	7.3	8.66	1	5.14	0.558	188	144	9	1	1	0	1	1	Unknown	3
349	131	0	247	2013	Ballymena	143	137	1	6	10.3	8.66	1	5.14	0.558	341	281	9	1	1	0	1	1	Unknown	3
350	147	0	248	2013	Ballymena	144	222	1	2	5.98	6.54	1	9.273	0.34	64	1	7	0	1	1	0	0	Dairy	7
351	134	0	248	2014	Ballymena	144	242	1	2	6.77	6.54	1	9.273	0.34	87	1	7	1	1	1	0	1	Dairy	7
352	127	0	249	2013	Ballymena	142	65	1	2	9.85	10.1	1	5.14	0.713	13	0	9	0	1	0	0	0	Unknown	3
353	128	0	250	2014	Ballymena	141	45	1	2	7.85	6.39	1	10.14	0.618	20	1	0	0	1	0	0	0	Beef	11
354	229	1	251	2010	Ballymena	143	378	5	9	5.79	8.66	1	5.14	0.641	93	53	0	0	1	0	1	0	Beef	3
355	322	2	251	2014	Ballymena	143	211	1	2	10	8.66	1	122.263	0.641	118	0	0	1	0	0	1	1	Beef	11
356	148	0	252	2013	Ballymena	141	27	5	6	12.13	6.39	2	4.14	0.447	27	3	9	0	1	0	0	0	Unknown	5
357	177	0	253	2014	Ballymena	145	116	1	1	15.26	8.14	1	5.14	0.546	42	8	9	1	1	0	0	0	Unknown	3
358	127	0	254	2014	Ballymena	142	53	1	2	9.34	10.1	1	9.273	0.716	18	0	9	0	1	0	0	0	Unknown	7
359	134	0	255	2011	Ballymena	142	24	1	3	9.86	10.1	1	9.273	0.716	23	22	2	0	1	0	0	0	Beef	7
360	121	0	256	2013	Ballymena	143	39	1	1	10.3	8.66	1	5.14	0.638	51	50	8	1	1	0	0	0	Other	3
361	142	0	257	2009	Ballymena	145	205	1	2	3.87	8.14	1	9.273	0.455	78	0	7	0	1	1	0	0	Dairy	7
362	153	0	258	2013	Ballymena	141	54	13	16	12.13	6.39	2	4.14	0.526	31	3	9	0	1	0	0	0	Unknown	5
363	155	0	259	2014	Ballymena	143	219	1	2	10	8.66	1	458.14	0.638	68	1	7	0	1	1	0	0	Dairy	11
364	156	0	260	2011	Ballymena	143	274	4	5	7.27	8.66	1	70.14	0.625	122	47	7	0	1	1	1	0	Dairy	11
365	280	1	260	2015	Ballymena	143	383	1	6	10.64	8.66	1	62.54	0.625	129	54	7	0	1	1	1	1	Dairy	11
366	126	0	261	2014	Ballymena	145	114	2	3	15.26	8.14	1	2.142	0.457	53	2	7	0	1	1	0	0	Dairy	1
367	295	1	262	2014	Ballymena	145	86	1	5	15.26	8.14	1	9.273	0.614	2	6	9	1	1	0	0	0	Unknown	7
368	199	1	263	2009	Ballymena	143	230	1	5	6.81	8.66	1	2.142	0.6265	362	465	9	1	1	0	1	0	Unknown	1
369	337	2	264	2009	Ballymena	144	44	1	17	2.34	6.54	2	2.142	0.466	44	45	9	0	1	0	0	0	Unknown	1
370	141	0	265	2009	Ballymena	143	37	1	2	6.81	8.66	1	17.142	0.548	36	29	9	0	1	0	0	0	Unknown	11
371	134	0	266	2014	Ballymena	145	132	1	2	15.26	8.14	1	9.273	0.615	56	3	7	0	1	1	0	0	Dairy	7
372	274	1	267	2013	Ballymena	142	93	3	8	9.85	10.1	3	2.1035	0.625	62	0	7	0	1	1	0	0	Dairy	11
373	178	0	268	2011	Ballymena	142	55	1	2	9.86	10.1	1	49.14	0.711	64	11	2	1	1	0	0	0	Beef	11
374	215	1	269	2011	Ballymena	142	39	1	3	9.86	10.1	1	18.129	0.625	8	0	0	0	1	0	0	0	Beef	11
375	141	0	269	2014	Ballymena	142	34	2	4	9.34	10.1	2	2.1035	0.625	20	0	0	0	1	0	0	1	Beef	11
376	127	0	270	2012	Ballymena	143	81	1	2	7.3	8.66	1	17.142	0.544	54	64	9	0	1	0	1	0	Unknown	11
377	131	0	270	2013	Ballymena	143	99	12	15	10.3	8.66	1	5.14	0.544	154	161	9	0	1	0	1	1	Unknown	3
378	158	0	271	2009	Ballymena	142	152	1	2	9.72	10.1	1	11.145	0.613	52	2	5	1	1	1	0	0	Dairy	9
379	166	0	272	2011	Ballymena	143	23	1	2	7.27	8.66	1	6.263	0.634	22	17	9	0	1	0	0	0	Unknown	4
380	126	0	273	2014	Ballymena	145	17	1	3	15.26	8.14	1	2.142	0.451	18	17	9	0	1	0	0	0	Unknown	1
381	169	0	273	2014	Ballymena	145	13	1	2	15.26	8.14	1	9.273	0.451	21	14	9	0	1	0	0	0	Unknown	7
382	140	0	274	2012	Ballymena	145	190	1	2	5.71	8.14	1	9.273	0.439	34	72	9	0	1	0	1	0	Unknown	7
383	187	1	275	2010	Ballymena	145	24	1	2	5.15	8.14	1	5.14	0.455	10	4	8	0	1	0	0	0	Other	3
384	224	1	276	2014	Ballymena	141	206	1	3	7.85	6.39	1	4.14	0.637	55	0	7	0	1	1	0	0	Dairy	5
385	147	0	277	2011	Ballymena	143	100	1	2	7.27	8.66	1	2.142	0.718	34	29	9	0	1	0	0	0	Unknown	1
386	197	1	278	2013	Ballymena	141	402	24	34	12.13	6.39	2	10.14	0.446	162	5	7	0	1	1	0	0	Dairy	11
387	184	1	278	2014	Ballymena	141	455	1	4	7.85	6.39	1	4.14	0.446	111	6	7	1	1	1	0	1	Dairy	5
388	186	1	279	2013	Ballymena	143	43	1	1	10.3	8.66	1	17.142	0.617	65	123	9	1	1	0	0	0	Unknown	11
389	147	0	280	2009	Ballymena	143	57	2	3	6.81	8.66	1	2.142	0.5585	28	8	9	0	1	0	0	0	Unknown	1
390	126	0	281	2010	Ballymena	143	46	1	2	5.79	8.66	1	5.14	0.553	14	1	9	0	1	0	0	0	Unknown	3
391	184	1	281	2013	Ballymena	143	39	1	4	10.3	8.66	1	5.14	0.553	19	2	9	1	1	0	0	1	Unknown	3
392	141	0	282	2013	Ballymena	143	141	7	8	10.3	8.66	1	136.141	0.532	110	17	7	0	1	1	0	0	Dairy	11
393	204	1	283	2013	Ballymena	145	130	1	30	12.55	8.14	2	9.273	0.344	65	26	7	1	1	1	0	0	Dairy	7
394	195	1	284	2014	Ballymena	141	93	1	4	7.85	6.39	1	4.14	0.399	47	3	7	0	1	1	0	0	Dairy	5
395	141	0	285	2011	Ballymena	142	35	1	2	9.86	10.1	1	2.142	0.634	35	0	0	0	1	0	1	0	Beef	1
396	223	1	286	2013	Ballymena	141	87	1	3	12.13	6.39	1	4.14	0.425	91	70	0	0	1	0	0	0	Beef	5
397	135	0	287	2014	Ballymena	145	115	1	2	15.26	8.14	1	5.14	0.61	62	2	7	0	1	1	0	0	Dairy	3
398	133	0	288	2010	Ballymena	143	23	2	3	5.79	8.66	1	2.142	0.571	32	33	9	0	1	0	0	0	Unknown	1
399	225	1	289	2012	Ballymena	145	306	6	10	5.71	8.14	1	9.273	0.608	159	3	7	0	1	1	0	0	Dairy	7
400	127	0	290	2009	Ballymena	141	49	1	2	3.62	6.39	1	4.14	0.489	13	2	0	0	1	0	0	0	Beef	5
401	170	0	291	2009	Ballymena	143	239	1	2	6.81	8.66	1	2.142	0.639	279	286	9	1	1	0	0	0	Unknown	1
402	114	0	291	2014	Ballymena	143	118	1	1	10	8.66	1	2.142	0.639	338	301	9	1	1	0	0	1	Unknown	1
403	199	1	292	2009	Ballymena	143	89	1	2	6.81	8.66	1	2.142	0.639	27	0	7	0	1	1	0	0	Dairy	1
404	259	1	293	2010	Ballymena	142	332	1	4	12.72	10.1	1	2.142	0.72	136	66	0	1	1	0	0	0	Beef	1
405	126	0	294	2014	Ballymena	143	248	6	7	10	8.66	1	10.14	0.639	59	0	7	0	1	1	0	0	Dairy	11
406	189	1	295	2013	Ballymena	141	102	1	4	12.13	6.39	1	10.14	0.327	42	11	0	0	1	0	0	0	Beef	11
407	147	0	295	2015	Ballymena	141	105	3	4	5.28	6.39	1	10.14	0.327	47	17	0	0	1	0	0	1	Beef	11
408	134	0	296	2012	Ballymena	143	182	1	2	7.3	8.66	1	9.273	0.638	32	0	7	0	1	1	0	0	Dairy	7
409	150	0	297	2010	Ballymena	141	243	1	1	2.54	6.39	1	2.142	0.426	67	1	9	1	1	0	1	0	Unknown	1
410	134	0	298	2014	Ballymena	143	210	1	2	10	8.66	1	7.272	0.619	36	1	7	0	1	1	0	0	Dairy	11
411	289	1	299	2009	Ballymena	142	85	6	8	9.72	10.1	1	18.129	0.546	26	1	0	0	1	0	1	0	Beef	11
412	126	0	299	2012	Ballymena	142	79	1	2	8.63	10.1	1	6.263	0.546	51	0	0	0	1	0	1	1	Beef	4
413	189	1	299	2015	Ballymena	142	63	6	9	8.63	10.1	1	18.129	0.546	25	1	0	0	1	0	1	1	Beef	11
414	251	1	300	2009	Ballymena	141	51	1	4	3.62	6.39	1	2.142	0.442	18	31	2	0	1	0	0	0	Beef	1
415	204	1	301	2012	Ballymena	141	360	33	40	5.04	6.39	1	10.14	0.349	125	4	7	0	1	1	0	0	Dairy	11
416	274	1	301	2013	Ballymena	141	371	1	3	12.13	6.39	1	10.14	0.349	75	10	7	0	0	1	0	1	Dairy	11
417	126	0	302	2013	Ballymena	144	114	11	13	5.98	6.54	1	9.273	0.339	52	4	7	0	1	1	0	0	Dairy	7
418	232	1	303	2014	Ballymena	145	186	1	3	15.26	8.14	1	5.14	0.5005	58	11	7	0	1	1	0	0	Dairy	3
419	126	0	304	2010	Ballymena	143	382	7	9	5.79	8.66	1	5.14	0.557	127	40	7	0	1	1	0	0	Dairy	3
420	177	0	304	2014	Ballymena	143	339	1	1	10	8.66	1	2.142	0.557	139	41	7	1	1	1	0	1	Dairy	1
421	315	2	305	2013	Ballymena	143	2	1	2	10.3	8.66	1	2.142	0.565	35	37	9	0	1	0	1	0	Unknown	1
422	133	0	306	2014	Ballymena	143	520	8	10	10	8.66	2	2.142	0.544	197	28	7	0	1	1	0	0	Dairy	1
423	347	2	307	2014	Ballymena	142	131	1	2	9.34	10.1	1	2.142	0.641	155	170	9	1	1	0	1	0	Unknown	1
424	239	1	308	2010	Ballymena	142	643	1	5	12.72	10.1	1	2.142	0.707	227	7	7	0	1	1	1	0	Dairy	1
425	140	0	309	2012	Ballymena	142	305	1	2	8.63	10.1	1	5.14	0.638	116	3	7	0	1	1	0	0	Dairy	3
426	155	0	310	2010	Ballymena	145	92	1	2	5.15	8.14	1	2.142	0.548	34	1	7	0	1	1	0	0	Dairy	1
427	287	1	310	2014	Ballymena	145	106	3	12	15.26	8.14	1	5.14	0.548	46	0	7	0	1	1	0	1	Dairy	3
428	441	3	311	2013	Ballymena	143	82	8	25	10.3	8.66	2	5.14	0.638	108	71	9	0	1	0	1	0	Unknown	3
429	217	1	312	2010	Ballymena	145	166	3	5	5.79	8.66	1	2.142	0.625	46	7	7	0	1	1	1	0	Dairy	1
430	993	3	313	2009	Ballymena	143	66	1	25	6.81	8.66	3	2.142	0.616	49	50	2	0	1	0	0	0	Beef	1
431	142	0	314	2014	Ballymena	145	82	1	2	15.26	8.14	1	5.14	0.548	14	6	3	0	1	0	0	0	Beef	3
432	305	2	315	2010	Ballymena	145	111	1	2	5.15	8.14	2	4.14	0.457	49	21	3	1	1	0	0	0	Beef	5
433	204	1	315	2013	Ballymena	145	63	1	3	12.55	8.14	1	9.273	0.457	64	27	3	0	1	0	0	1	Beef	7
434	314	2	316	2012	Ballymena	141	330	1	4	5.04	6.39	1	2.142	0.408	93	26	0	1	1	0	0	0	Beef	1
435	126	0	316	2013	Ballymena	141	296	19	21	12.13	6.39	2	10.14	0.408	122	45	0	0	1	0	0	1	Beef	11
436	140	0	317	2013	Ballymena	142	740	1	2	10.3	8.66	1	9.273	0.642	214	21	7	0	1	1	0	0	Dairy	7
437	132	0	317	2014	Ballymena	142	794	2	3	10	8.66	1	10.14	0.642	219	21	7	0	1	1	0	1	Dairy	11
438	170	0	318	2010	Ballymena	142	151	1	2	12.72	10.1	1	5.14	0.6365	79	0	7	0	1	1	0	0	Dairy	3
439	127	0	319	2009	Ballymena	145	294	3	6	3.87	8.14	1	9.273	0.464	236	1	7	0	1	1	1	0	Dairy	7
440	280	1	319	2013	Ballymena	145	349	1	3	12.55	8.14	1	9.273	0.464	166	1	7	0	1	1	1	1	Dairy	7
441	190	1	320	2011	Ballymena	142	197	1	2	9.86	10.1	1	2.142	0.713	75	34	9	0	1	0	0	0	Unknown	1
442	148	0	321	2009	Ballymena	142	493	7	10	9.72	10.1	2	5.14	0.715	256	300	9	0	1	0	0	0	Unknown	3
443	134	0	321	2011	Ballymena	142	212	4	7	9.86	10.1	3	2.142	0.715	432	88	9	0	1	0	0	1	Unknown	1
444	140	0	321	2012	Ballymena	142	386	3	5	8.63	10.1	1	6.263	0.715	189	108	9	0	1	0	0	1	Unknown	4
445	239	1	321	2014	Ballymena	142	299	9	10	9.34	10.1	1	5.14	0.715	264	140	9	0	1	0	0	1	Unknown	3
446	204	1	322	2013	Ballymena	141	146	4	8	12.13	6.39	1	4.14	0.443	106	5	0	0	1	0	1	0	Beef	5
447	131	0	323	2014	Ballymena	145	266	1	2	15.26	8.14	1	5.14	0.537	84	2	7	0	1	1	0	0	Dairy	3
448	141	0	324	2013	Ballymena	144	148	1	2	12.55	8.14	1	2.142	0.4455	35	7	7	0	1	1	1	0	Dairy	1
449	148	0	325	2010	Ballymena	143	50	3	4	5.79	8.66	1	5.14	0.634	20	0	9	0	1	0	0	0	Unknown	3
450	354	2	326	2009	Ballymena	142	133	1	13	9.72	10.1	1	5.14	0.714	113	21	9	1	1	0	0	0	Unknown	3
451	136	0	326	2014	Ballymena	142	161	1	2	9.34	10.1	1	5.14	0.714	68	14	9	1	1	0	0	1	Unknown	3
452	189	1	327	2012	Ballymena	141	93	1	2	5.04	6.39	1	6.263	0.392	33	0	0	0	1	0	0	0	Beef	4
453	140	0	328	2009	Ballymena	143	107	1	2	6.81	8.66	1	5.14	0.781	157	204	9	0	1	0	0	0	Unknown	3
454	141	0	328	2012	Ballymena	143	73	1	2	7.3	8.66	1	4.14	0.781	278	275	9	1	1	0	0	1	Unknown	5
455	133	0	329	2011	Ballymena	143	31	1	2	7.27	8.66	1	5.14	0.641	23	1	0	0	1	0	0	0	Beef	3
456	190	1	330	2013	Ballymena	142	69	3	8	9.85	10.1	1	6.263	0.538	21	19	7	0	1	1	0	0	Dairy	4
457	147	0	331	2012	Ballymena	141	86	1	2	5.04	6.39	1	6.263	0.309	48	17	7	0	1	1	0	0	Dairy	4
458	133	0	332	2014	Ballymena	141	151	1	2	7.85	6.39	1	10.14	0.306	50	1	7	0	1	1	0	0	Dairy	11
459	204	1	333	2012	Ballymena	145	591	1	2	5.71	8.14	1	2.142	0.613	283	145	7	0	1	1	0	0	Dairy	1
460	329	2	333	2014	Ballymena	145	655	1	4	15.26	8.14	2	5.14	0.613	356	340	7	0	1	1	0	1	Dairy	3
461	163	0	333	2015	Ballymena	145	635	1	2	6.5	8.14	1	2.142	0.613	213	93	7	1	1	1	0	1	Dairy	1
462	126	0	334	2009	Ballymena	142	86	1	2	9.72	10.1	1	2.142	0.711	89	1	9	0	1	0	0	0	Unknown	1
463	279	1	335	2013	Ballymena	145	76	1	18	12.55	8.14	2	2.1035	0.637	108	72	7	0	1	1	1	0	Dairy	11
464	128	0	336	2010	Ballymena	144	57	1	2	1.2	6.54	1	9.273	0.339	24	13	7	0	1	1	1	0	Dairy	7
465	154	0	337	2013	Ballymena	141	75	3	4	12.13	6.39	1	10.14	0.331	36	3	9	0	1	0	0	0	Unknown	11
466	218	1	338	2009	Ballymena	142	232	8	11	9.72	10.1	1	2.142	0.55	77	0	7	0	1	1	1	0	Dairy	1
467	330	2	338	2013	Ballymena	142	242	10	17	9.85	10.1	1	2.142	0.55	103	12	7	0	1	1	1	1	Dairy	1
468	379	2	339	2012	Ballymena	142	2	1	2	8.63	10.1	1	2.142	0.546	1e-04	0	9	1	1	0	0	0	Unknown	1
469	132	0	340	2011	Ballymena	141	268	1	2	4.13	6.39	1	296.142	0.388	109	4	7	0	1	1	0	0	Dairy	11
470	126	0	341	2014	Ballymena	142	292	1	2	9.34	10.1	1	2.1035	0.543	123	34	7	0	1	1	0	0	Dairy	11
471	147	0	342	2009	Ballymena	145	4	1	2	3.87	8.14	1	2.142	0.425	84	96	9	1	1	0	0	0	Unknown	1
472	156	0	342	2015	Ballymena	145	49	1	2	6.5	8.14	1	1.14	0.425	74	97	9	1	1	0	0	1	Unknown	2
473	133	0	343	2010	Ballymena	145	253	1	2	5.15	8.14	1	18.129	0.341	58	3	7	0	1	1	0	0	Dairy	11
474	692	3	343	2013	Ballymena	145	284	25	42	12.55	8.14	2	9.273	0.341	43	1	7	0	1	1	0	1	Dairy	7
475	136	0	344	2012	Ballymena	143	64	1	2	7.3	8.66	1	2.142	0.631	252	266	9	1	1	0	0	0	Unknown	1
476	125	0	345	2010	Ballymena	141	152	1	2	2.54	6.39	1	56.14	0.6045	53	2	7	0	1	1	1	0	Dairy	11
477	175	0	346	2009	Ballymena	141	193	1	2	3.62	6.39	1	23.142	0.442	95	6	0	0	1	0	0	0	Beef	11
478	168	0	347	2014	Ballymena	143	14	2	3	10	8.66	1	5.14	0.562	3	0	9	0	1	0	1	0	Unknown	3
479	323	2	348	2013	Ballymena	142	222	1	4	9.85	10.1	2	2.1035	0.716	100	25	9	1	1	0	1	0	Unknown	11
480	139	0	349	2009	Ballymena	143	207	5	6	6.81	8.66	1	1.14	0.624	117	27	7	0	1	1	0	0	Dairy	2
481	160	0	349	2015	Ballymena	143	222	1	2	10.64	8.66	1	2.142	0.624	90	5	7	0	1	1	0	1	Dairy	1
482	204	1	350	2011	Ballymena	141	328	1	3	4.13	6.39	1	2.142	0.558	127	6	7	0	1	1	0	0	Dairy	1
483	223	1	350	2014	Ballymena	141	376	1	2	7.85	6.39	1	2.142	0.558	105	3	7	0	1	1	0	1	Dairy	1
484	226	1	351	2013	Ballymena	143	42	1	1	10.3	8.66	1	5.14	0.638	23	90	9	1	1	0	0	0	Unknown	3
485	211	1	352	2013	Ballymena	145	134	20	28	12.55	8.14	2	2.1035	0.636	29	2	9	0	1	0	0	0	Unknown	11
486	133	0	353	2011	Ballymena	141	47	1	2	4.13	6.39	1	24.13	0.475	39	17	9	0	1	0	1	0	Unknown	11
487	145	0	354	2010	Ballymena	143	25	1	2	5.79	8.66	1	5.14	0.562	125	113	9	1	1	0	0	0	Unknown	3
488	199	1	355	2010	Ballymena	143	190	1	2	5.79	8.66	1	2.142	0.641	390	425	9	1	1	0	0	0	Unknown	1
489	444	3	355	2013	Ballymena	143	137	1	3	10.3	8.66	1	2.142	0.641	388	384	9	1	0	0	0	1	Unknown	1
490	139	0	356	2012	Ballymena	141	121	1	2	5.04	6.39	1	2.142	0.384	69	4	0	0	1	0	0	0	Beef	1
491	347	2	357	2014	Ballymena	142	351	1	27	9.34	10.1	1	18.129	0.5495	109	1	7	1	1	1	0	0	Dairy	11
492	125	0	358	2009	Ballymena	141	437	4	7	3.62	6.39	2	9.273	0.538	143	11	7	0	1	1	0	0	Dairy	7
493	328	2	358	2013	Ballymena	141	404	1	71	12.13	6.39	1	10.14	0.538	152	3	7	0	1	1	0	1	Dairy	11
494	261	1	359	2009	Ballymena	145	109	1	4	3.87	8.14	1	2.142	0.552	239	352	9	1	1	0	1	0	Unknown	1
495	287	1	360	2010	Ballymena	142	27	1	3	12.72	10.1	2	2.142	0.712	22	23	9	0	1	0	0	0	Unknown	1
496	140	0	361	2014	Ballymena	144	26	1	2	6.77	6.54	1	9.273	0.391	26	3	0	0	1	0	0	0	Beef	7
497	140	0	362	2013	Ballymena	141	144	1	4	12.13	6.39	1	4.14	0.642	337	322	0	1	1	0	0	0	Beef	5
498	134	0	363	2010	Ballymena	142	78	2	3	12.72	10.1	1	4.14	0.63	69	31	9	0	1	0	0	0	Unknown	5
499	196	1	364	2013	Ballymena	141	8	1	2	12.13	6.39	1	9.273	0.4485	1e-04	0	0	0	1	0	0	0	Beef	7
500	126	0	365	2010	Ballymena	141	663	2	3	2.54	6.39	1	2.142	0.453	166	49	0	0	1	0	0	0	Beef	1
501	195	1	365	2012	Ballymena	141	754	2	6	5.04	6.39	3	1.14	0.453	256	128	0	0	1	0	0	1	Beef	2
502	232	1	365	2013	Ballymena	141	672	1	14	12.13	6.39	1	4.14	0.453	328	150	0	1	1	0	0	1	Beef	5
503	121	0	366	2013	Ballymena	142	2	1	1	9.85	10.1	1	5.14	0.714	157	145	9	1	1	0	0	0	Unknown	3
504	126	0	367	2011	Ballymena	142	283	1	2	9.86	10.1	1	2.142	0.717	1401	1499	9	1	1	0	0	0	Unknown	1
505	137	0	368	2012	Ballymena	145	28	1	2	5.71	8.14	1	9.273	0.535	12	22	9	0	1	0	0	0	Unknown	7
506	140	0	368	2013	Ballymena	145	26	1	2	12.55	8.14	1	2.142	0.535	24	31	9	0	1	0	0	1	Unknown	1
507	155	0	369	2012	Ballymena	143	5	1	2	7.3	8.66	1	2.142	0.54	5	0	9	0	1	0	0	0	Unknown	1
508	140	0	370	2013	Ballymena	143	193	1	2	10.3	8.66	1	2.142	0.638	217	184	9	1	1	0	0	0	Unknown	1
509	219	1	370	2013	Ballymena	143	184	1	1	10.3	8.66	1	2.142	0.638	220	218	9	1	1	0	0	0	Unknown	1
510	233	1	371	2009	Ballymena	143	83	1	4	6.81	8.66	2	10.14	0.626	127	327	9	1	1	0	0	0	Unknown	11
511	149	0	371	2012	Ballymena	143	28	1	1	7.3	8.66	1	1.14	0.626	40	34	9	1	1	0	0	1	Unknown	2
512	174	0	371	2015	Ballymena	143	4	1	4	10.64	8.66	1	1.14	0.626	119	108	9	1	1	0	0	1	Unknown	2
513	155	0	372	2009	Ballymena	145	186	1	2	3.87	8.14	1	5.14	0.635	45	77	9	0	1	0	0	0	Unknown	3
514	161	0	372	2014	Ballymena	145	119	5	7	15.26	8.14	1	5.14	0.635	77	31	9	0	1	0	0	1	Unknown	3
515	128	0	372	2014	Ballymena	145	132	2	3	15.26	8.14	1	2.1035	0.635	111	61	9	0	1	0	0	1	Unknown	11
516	197	1	373	2011	Ballymena	143	56	1	3	7.27	8.66	1	9.273	0.561	100	74	9	1	1	0	0	0	Unknown	7
517	125	0	373	2015	Ballymena	143	93	1	1	10.64	8.66	1	7.14	0.561	84	98	9	1	1	0	0	1	Unknown	8
518	195	1	374	2014	Ballymena	145	252	3	7	15.26	8.14	2	2.1035	0.544	146	2	7	0	1	1	0	0	Dairy	11
519	377	2	375	2011	Ballymena	143	448	3	13	7.27	8.66	3	2.142	0.565	162	52	9	0	1	0	0	0	Unknown	1
520	393	2	375	2014	Ballymena	143	481	1	21	10	8.66	2	2.142	0.565	130	24	9	0	1	0	0	1	Unknown	1
521	190	1	376	2009	Ballymena	144	133	1	4	2.34	6.54	1	5.14	0.255	72	24	9	1	1	0	0	0	Unknown	3
522	139	0	377	2013	Ballymena	141	94	1	2	12.13	6.39	1	10.14	0.342	42	3	0	0	1	0	0	0	Beef	11
523	121	0	378	2012	Ballymena	141	150	1	1	8.63	10.1	1	5.14	0.634	611	159	9	1	1	0	0	0	Unknown	3
524	185	1	378	2014	Ballymena	141	112	1	3	9.34	10.1	1	2.142	0.634	464	339	9	1	1	0	0	1	Unknown	1
525	196	1	379	2013	Ballymena	141	25	21	28	12.13	6.39	2	10.14	0.538	29	1	0	0	1	0	0	0	Beef	11
526	148	0	380	2011	Ballymena	141	77	1	4	4.13	6.39	1	4.14	0.436	10	1	0	0	1	0	0	0	Beef	5
527	126	0	381	2013	Ballymena	141	52	6	6	12.13	6.39	1	4.14	0.445	30	10	0	0	1	0	1	0	Beef	5
528	238	1	382	2014	Ballymena	145	149	7	13	15.26	8.14	1	2.1035	0.555	65	5	9	0	1	0	0	0	Unknown	11
529	132	0	383	2013	Ballymena	143	34	3	5	10.3	8.66	1	5.14	0.563	33	10	9	0	1	0	0	0	Unknown	3
530	190	1	384	2009	Ballymena	143	51	1	1	6.81	8.66	1	2.142	0.641	208	225	9	1	1	0	0	0	Unknown	1
531	133	0	384	2014	Ballymena	143	74	1	2	10	8.66	1	42.142	0.641	190	216	9	1	1	0	0	1	Unknown	11
532	127	0	385	2011	Ballymena	141	105	2	3	4.13	6.39	1	14.14	0.326	84	55	0	0	1	0	0	0	Beef	11
533	220	1	385	2013	Ballymena	141	127	1	1	12.13	6.39	1	6.263	0.326	32	17	0	1	1	0	0	1	Beef	4
534	169	0	385	2014	Ballymena	141	106	1	2	7.85	6.39	1	2.142	0.326	63	19	0	0	1	0	0	1	Beef	1
535	126	0	386	2014	Ballymena	145	43	1	2	15.26	8.14	1	9.273	0.436	6	22	9	0	1	0	1	0	Unknown	7
536	127	0	387	2011	Ballymena	143	157	2	4	7.27	8.66	1	2.142	0.711	113	106	9	0	1	0	0	0	Unknown	1
537	317	2	387	2015	Ballymena	143	181	1	11	10.64	8.66	1	2.142	0.711	85	59	9	1	1	0	0	1	Unknown	1
538	207	1	388	2014	Ballymena	141	49	1	2	7.85	6.39	1	2.142	0.442	118	105	9	1	1	0	0	0	Unknown	1
539	190	1	389	2013	Ballymena	141	94	30	42	12.13	6.39	2	10.14	0.443	78	44	9	0	1	0	0	0	Unknown	11
540	126	0	390	2014	Ballymena	145	196	1	2	15.26	8.14	1	127.14	0.466	53	10	9	0	1	1	0	0	Unknown	11
541	126	0	391	2014	Ballymena	141	128	3	4	7.85	6.39	1	2.1035	0.327	44	0	0	0	1	0	0	0	Beef	11
542	133	0	391	2015	Ballymena	141	101	7	9	5.28	6.39	1	10.14	0.327	68	1	0	0	1	0	0	1	Beef	11
543	168	0	392	2014	Ballymena	143	34	1	2	10	8.66	1	5.14	0.558	28	16	9	0	1	0	1	0	Unknown	3
544	198	1	393	2013	Ballymena	142	32	1	2	9.85	10.1	1	2.1035	0.55	19	10	0	0	1	0	1	0	Beef	11
545	196	1	394	2012	Ballymena	143	126	1	2	7.3	8.66	1	5.14	0.562	141	109	9	0	1	0	1	0	Unknown	3
546	256	1	395	2013	Ballymena	145	38	1	4	12.55	8.14	1	9.273	0.453	9	9	9	1	1	0	0	0	Unknown	7
547	141	0	396	2014	Ballymena	142	25	1	2	9.34	10.1	1	9.273	0.545	36	33	9	0	1	0	1	0	Unknown	7
548	190	1	396	2015	Ballymena	142	42	1	3	8.63	10.1	2	2.1035	0.545	68	78	9	1	1	0	1	1	Unknown	11
549	194	1	397	2011	Ballymena	142	115	22	28	9.86	10.1	2	18.129	0.6275	48	8	5	0	1	1	0	0	Dairy	11
550	189	1	397	2011	Ballymena	142	105	2	5	9.86	10.1	1	6.263	0.6275	74	17	5	0	1	1	0	0	Dairy	4
551	134	0	397	2012	Ballymena	142	123	1	2	8.63	10.1	1	2.1035	0.6275	49	7	5	0	1	1	0	1	Dairy	11
552	196	1	398	2011	Ballymena	142	502	2	2	7.27	8.66	1	3.14	0.714	1210	1296	9	0	1	0	1	0	Unknown	6
553	1346	3	398	2012	Ballymena	142	415	1	22	7.3	8.66	7	3.14	0.714	1072	963	9	1	1	0	1	1	Unknown	6
554	198	1	399	2012	Ballymena	143	68	1	5	7.3	8.66	1	2.142	0.624	24	3	9	0	0	0	1	0	Unknown	1
555	126	0	400	2014	Ballymena	144	155	1	2	6.77	6.54	1	2.142	0.448	58	48	9	0	1	0	1	0	Unknown	1
556	139	0	401	2013	Ballymena	145	186	2	3	12.55	8.14	1	9.273	0.384	71	1	7	0	1	1	0	0	Dairy	7
557	153	0	401	2014	Ballymena	145	178	1	2	15.26	8.14	1	2.142	0.384	76	2	7	0	1	1	0	1	Dairy	1
558	315	2	402	2011	Ballymena	145	286	1	7	7.27	8.66	3	2.142	0.625	893	789	9	1	1	0	0	0	Unknown	1
559	356	2	402	2012	Ballymena	145	277	5	7	7.3	8.66	2	5.14	0.625	583	535	9	0	1	0	0	1	Unknown	3
560	206	1	402	2014	Ballymena	145	220	1	4	10	8.66	1	2.142	0.625	709	640	9	1	1	0	0	1	Unknown	1
561	129	0	403	2013	Ballymena	145	29	1	3	12.55	8.14	1	9.273	0.448	28	17	9	0	1	0	0	0	Unknown	7
562	260	1	404	2010	Ballymena	142	105	1	3	12.72	10.1	1	2.142	0.724	51	4	7	0	1	1	0	0	Dairy	1
563	293	1	405	2013	Ballymena	145	317	1	10	12.55	8.14	1	9.273	0.419	59	13	7	0	1	1	0	0	Dairy	7
564	129	0	406	2011	Ballymena	141	188	1	2	4.13	6.39	1	4.14	0.332	92	32	7	1	1	1	0	0	Dairy	5
565	140	0	406	2015	Ballymena	141	239	4	6	5.28	6.39	1	10.14	0.332	96	0	7	0	1	1	0	1	Dairy	11
566	196	1	407	2013	Ballymena	144	307	3	5	5.98	6.54	1	9.273	0.447	161	59	0	0	1	0	1	0	Beef	7
567	227	1	407	2014	Ballymena	144	320	5	20	6.77	6.54	2	9.273	0.447	126	88	0	0	1	0	1	1	Beef	7
568	259	1	408	2013	Ballymena	145	283	2	14	9.85	10.1	1	2.1035	0.628	87	2	7	0	1	1	0	0	Dairy	11
569	146	0	409	2010	Ballymena	144	101	1	2	12.72	10.1	1	2.142	0.545	23	1	7	0	1	1	0	0	Dairy	1
570	135	0	409	2011	Ballymena	144	105	1	2	9.86	10.1	1	2.142	0.545	18	11	7	1	1	1	0	1	Dairy	1
571	136	0	410	2014	Ballymena	142	209	1	11	9.34	10.1	1	18.129	0.545	135	86	9	1	1	0	0	0	Unknown	11
572	127	0	410	2015	Ballymena	142	240	4	5	8.63	10.1	1	1.14	0.545	107	128	9	0	1	0	0	1	Unknown	2
573	141	0	411	2013	Ballymena	144	298	2	3	5.98	6.54	1	9.273	0.486	65	6	7	0	1	1	0	0	Dairy	7
574	127	0	411	2014	Ballymena	144	275	2	4	6.77	6.54	1	9.273	0.486	105	4	7	0	1	1	0	1	Dairy	7
575	154	0	411	2015	Ballymena	144	247	1	2	5.46	6.54	1	3.269	0.486	134	9	7	0	1	1	0	1	Dairy	11
576	134	0	412	2014	Ballymena	141	44	2	3	7.85	6.39	1	10.14	0.316	17	0	0	0	1	0	0	0	Beef	11
577	149	0	413	2012	Ballymena	142	67	1	2	8.63	10.1	1	6.263	0.55	31	45	9	0	1	0	1	0	Unknown	4
578	190	1	414	2013	Ballymena	141	290	2	7	12.13	6.39	1	2.142	0.331	76	17	7	0	1	1	0	0	Dairy	1
579	251	1	415	2013	Ballymena	145	193	7	13	12.55	8.14	1	9.273	0.419	80	0	7	0	1	1	0	0	Dairy	7
580	128	0	416	2009	Ballymena	145	12	1	2	3.87	8.14	1	19.14	0.558	29	27	9	1	1	0	0	0	Unknown	11
581	308	2	417	2010	Ballymena	142	238	1	7	12.72	10.1	1	2.142	0.543	97	2	7	1	1	1	0	0	Dairy	1
582	127	0	417	2013	Ballymena	142	335	4	5	9.85	10.1	1	2.142	0.543	97	5	7	0	1	1	0	1	Dairy	1
583	135	0	418	2009	Ballymena	145	198	22	25	3.87	8.14	1	9.273	0.451	81	1	7	0	1	1	0	0	Dairy	7
584	127	0	419	2009	Ballymena	142	242	1	2	9.72	10.1	1	9.273	0.548	135	0	7	1	1	1	0	0	Dairy	7
585	426	3	420	2013	Ballymena	144	114	1	16	5.98	6.54	3	9.273	0.528	60	4	7	0	1	1	0	0	Dairy	7
586	195	1	420	2014	Ballymena	144	98	5	8	6.77	6.54	1	9.273	0.528	30	1	7	0	1	1	0	1	Dairy	7
587	147	0	421	2013	Ballymena	141	7	1	2	12.13	6.39	1	2.142	0.309	15	15	0	0	1	0	0	0	Beef	1
588	147	0	422	2010	Ballymena	145	36	2	3	5.15	8.14	1	16.273	0.461	1	0	9	0	1	0	0	0	Unknown	11
589	134	0	422	2014	Ballymena	145	40	1	3	15.26	8.14	1	5.14	0.461	16	0	9	0	1	0	0	1	Unknown	3
590	178	0	423	2013	Ballymena	144	119	1	3	5.98	6.54	1	9.273	0.535	80	62	7	1	1	1	0	0	Dairy	7
591	209	1	424	2009	Ballymena	142	245	1	6	9.72	10.1	1	9.273	0.531	67	1	7	0	1	1	0	0	Dairy	7
592	134	0	425	2010	Ballymena	145	34	1	2	5.15	8.14	1	27.14	0.535	17	20	9	0	1	0	0	0	Unknown	10
593	294	1	426	2014	Ballymena	144	141	4	10	6.77	6.54	2	9.273	0.449	32	5	7	0	1	1	0	0	Dairy	7
594	126	0	427	2013	Ballymena	142	147	2	3	9.85	10.1	1	10.14	0.546	101	97	9	0	1	0	0	0	Unknown	11
595	211	1	428	2010	Ballymena	142	194	1	2	12.72	10.1	1	2.142	0.71	53	5	7	0	1	1	0	0	Dairy	1
596	283	1	429	2010	Ballymena	143	72	1	3	5.79	8.66	1	2.142	0.633	349	365	9	1	1	0	0	0	Unknown	1
597	132	0	429	2013	Ballymena	143	48	1	2	10.3	8.66	2	2.142	0.633	409	405	9	0	1	0	0	1	Unknown	1
598	686	3	429	2014	Ballymena	143	51	1	8	10	8.66	2	2.142	0.633	389	372	9	1	1	0	0	1	Unknown	1
599	153	0	430	2010	Ballymena	141	35	1	2	2.54	6.39	1	2.142	0.455	22	3	0	0	1	0	0	0	Beef	1
600	137	0	431	2011	Ballymena	145	238	1	2	1.17	8.14	1	7.14	0.534	265	300	9	1	1	0	1	0	Unknown	8
601	405	2	432	2009	Ballymena	142	107	2	7	9.72	10.1	1	9.273	0.531	55	12	7	0	1	1	0	0	Dairy	7
602	127	0	432	2013	Ballymena	142	106	1	2	9.85	10.1	1	1.14	0.531	66	11	7	0	1	1	0	1	Dairy	2
603	322	2	433	2013	Ballymena	143	148	1	8	10.3	8.66	1	5.14	0.641	55	0	7	0	1	1	0	0	Dairy	3
604	133	0	434	2009	Ballymena	145	229	2	3	3.87	8.14	1	6.263	0.429	146	93	9	0	1	0	0	0	Unknown	4
605	399	2	434	2013	Ballymena	145	174	2	5	12.55	8.14	2	73.14	0.429	147	90	9	0	1	0	0	1	Unknown	11
606	129	0	435	2009	Ballymena	143	170	1	2	6.81	8.66	1	5.14	0.621	124	0	7	1	1	1	0	0	Dairy	3
607	141	0	435	2015	Ballymena	143	166	1	2	10.64	8.66	1	5.14	0.621	74	0	7	0	1	1	0	1	Dairy	3
608	295	1	436	2010	Ballymena	143	171	1	6	5.79	8.66	1	2.142	0.616	68	0	7	1	1	1	0	0	Dairy	1
609	127	0	437	2013	Ballymena	145	55	1	2	12.55	8.14	1	10.14	0.54	7	1	7	0	1	1	0	0	Dairy	11
610	165	0	438	2010	Ballymena	141	27	1	1	2.54	6.39	1	5.14	0.418	9	13	9	1	1	0	0	0	Unknown	3
611	133	0	439	2013	Ballymena	142	100	3	5	9.85	10.1	1	2.1035	0.717	75	93	9	0	1	0	0	0	Unknown	11
612	125	0	440	2012	Ballymena	145	397	1	2	5.71	8.14	1	53.142	0.558	110	0	7	0	1	1	0	0	Dairy	11
613	189	1	440	2013	Ballymena	145	447	6	10	12.55	8.14	2	2.1035	0.558	102	0	7	0	1	1	0	1	Dairy	11
614	372	2	441	2012	Ballymena	143	81	1	3	7.3	8.66	1	5.14	0.562	11	1	9	0	1	0	1	0	Unknown	3
615	260	1	441	2013	Ballymena	143	52	1	3	10.3	8.66	3	2.142	0.562	35	1	9	0	1	0	1	1	Unknown	1
616	365	2	442	2012	Coleraine	149	582	1	5	7.2	9.14	1	9.273	0.9455	172	58	7	1	1	1	0	0	Dairy	7
617	361	2	442	2014	Coleraine	149	650	1	7	6.4	9.14	2	2.142	0.9455	215	57	7	0	1	1	0	1	Dairy	1
618	237	1	443	2010	Ballymena	142	46	1	2	12.72	10.1	1	2.142	0.7125	21	6	8	0	1	0	1	0	Other	1
619	134	0	444	2012	Ballymena	144	60	1	2	2.1	6.54	1	6.263	0.451	11	1	7	0	1	1	0	0	Dairy	4
620	133	0	445	2014	Ballymena	145	258	3	4	15.26	8.14	1	2.1035	0.637	146	0	7	0	1	1	0	0	Dairy	11
621	134	0	446	2011	Ballymena	142	174	7	8	9.86	10.1	1	6.263	0.55	69	1	7	0	1	1	0	0	Dairy	4
622	197	1	446	2013	Ballymena	142	188	5	9	9.85	10.1	1	2.142	0.55	72	3	7	0	1	1	0	1	Dairy	1
623	191	1	446	2015	Ballymena	142	192	5	16	8.63	10.1	1	2.1035	0.55	61	1	7	0	1	1	0	1	Dairy	11
624	260	1	447	2012	Ballymena	145	427	1	4	5.71	8.14	1	1.14	0.612	128	5	7	0	1	1	0	0	Dairy	2
625	195	1	447	2015	Ballymena	145	338	7	10	6.5	8.14	2	9.273	0.612	144	5	7	0	1	1	0	1	Dairy	7
626	133	0	448	2012	Ballymena	143	185	1	2	7.3	8.66	1	5.14	0.638	20	0	7	0	1	1	0	0	Dairy	3
627	142	0	448	2012	Ballymena	143	166	2	3	7.3	8.66	1	5.14	0.638	50	0	7	0	1	1	0	0	Dairy	3
628	140	0	449	2013	Ballymena	145	29	1	3	12.55	8.14	1	10.14	0.615	17	4	8	0	1	0	0	0	Other	11
629	204	1	450	2012	Ballymena	145	77	13	18	5.71	8.14	1	9.273	0.536	47	6	7	0	1	1	0	0	Dairy	7
630	134	0	450	2014	Ballymena	145	84	2	3	15.26	8.14	1	9.273	0.536	35	0	7	0	1	1	0	1	Dairy	7
631	203	1	451	2013	Ballymena	141	141	2	5	12.13	6.39	1	10.14	0.4305	34	1	7	0	1	1	0	0	Dairy	11
632	127	0	452	2011	Ballymena	142	55	1	2	9.86	10.1	1	5.14	0.625	28	53	9	1	1	0	0	0	Unknown	3
633	190	1	453	2011	Ballymena	144	143	1	4	2.82	6.54	1	6.263	0.528	53	3	7	0	1	1	0	0	Dairy	4
634	168	0	453	2013	Ballymena	144	73	69	73	5.98	6.54	1	9.273	0.528	68	9	7	0	1	1	0	1	Dairy	7
635	154	0	454	2009	Ballymena	144	114	8	10	2.34	6.54	1	9.273	0.521	56	19	7	0	1	1	0	0	Dairy	7
636	196	1	454	2013	Ballymena	144	124	13	17	5.98	6.54	1	9.273	0.521	73	1	7	0	1	1	0	1	Dairy	7
637	141	0	454	2014	Ballymena	144	142	19	21	6.77	6.54	1	9.273	0.521	48	23	7	0	1	1	0	1	Dairy	7
638	148	0	455	2014	Ballymena	144	183	1	2	6.77	6.54	1	2.142	0.391	45	0	7	0	1	1	0	0	Dairy	1
639	189	1	456	2011	Ballymena	142	302	42	74	9.86	10.1	1	18.129	0.63	114	0	7	0	1	1	0	0	Dairy	11
640	150	0	456	2012	Ballymena	142	326	4	5	8.63	10.1	2	10.14	0.63	96	20	7	0	1	1	0	1	Dairy	11
641	125	0	456	2012	Ballymena	142	278	3	4	8.63	10.1	1	6.263	0.63	181	13	7	0	1	1	0	1	Dairy	4
642	138	0	457	2013	Ballymena	142	192	1	2	9.85	10.1	1	5.14	0.716	54	0	7	0	1	1	0	0	Dairy	3
643	134	0	458	2014	Ballymena	142	65	5	7	9.34	10.1	1	18.129	0.55	18	7	7	0	1	1	0	0	Dairy	11
644	158	0	459	2013	Ballymena	145	42	1	2	12.55	8.14	1	16.273	0.539	12	1	9	0	1	0	0	0	Unknown	11
645	208	1	460	2009	Ballymena	141	126	1	13	3.62	6.39	1	2.142	0.45	53	0	7	1	1	1	1	0	Dairy	1
646	201	1	461	2012	Ballymena	145	243	5	16	5.71	8.14	1	9.273	0.342	46	1	7	0	1	1	0	0	Dairy	7
647	266	1	462	2010	Ballymena	145	74	1	3	5.15	8.14	1	5.14	0.615	24	0	7	0	0	1	0	0	Dairy	3
648	141	0	463	2009	Ballymena	144	195	1	2	2.34	6.54	1	2.142	0.458	111	2	7	0	1	1	0	0	Dairy	1
649	134	0	463	2011	Ballymena	144	199	1	2	2.82	6.54	1	9.273	0.458	98	1	7	0	1	1	0	1	Dairy	7
650	133	0	464	2012	Ballymena	143	30	1	2	7.3	8.66	1	5.14	0.565	19	21	9	0	1	0	0	0	Unknown	3
651	129	0	464	2015	Ballymena	143	21	1	1	10.64	8.66	1	2.142	0.565	21	18	9	1	1	0	0	1	Unknown	1
652	459	3	465	2011	Ballymena	142	246	1	6	9.86	10.1	3	2.14	0.711	605	694	9	1	1	0	0	0	Unknown	11
653	343	2	466	2009	Ballymena	141	223	1	3	3.62	6.39	1	2.142	0.477	134	21	9	0	1	0	0	0	Unknown	1
654	232	1	467	2009	Coleraine	148	88	25	38	13.77	13.17	2	9.273	0.94	38	3	7	0	1	1	0	0	Dairy	7
655	177	0	468	2011	Coleraine	146	55	1	3	4.04	14.07	1	2.142	0.335	31	2	7	1	1	1	0	0	Dairy	1
656	252	1	469	2009	Coleraine	152	121	1	4	13.77	13.17	1	2.142	0.611	64	52	9	1	1	0	0	0	Unknown	1
657	140	0	470	2010	Coleraine	150	146	1	2	4.54	9.76	1	2.142	0.96	65	1	9	0	1	0	1	0	Unknown	1
658	139	0	470	2014	Coleraine	150	140	1	2	8.77	9.76	1	2.142	0.96	90	7	9	0	1	0	1	1	Unknown	1
659	296	1	471	2013	Coleraine	148	213	1	4	10.55	14.88	1	2.142	0.653	36	1	7	0	1	1	0	0	Dairy	1
660	135	0	472	2010	Coleraine	152	274	1	2	11.44	13.17	1	16.273	0.7615	92	3	5	1	1	1	0	0	Dairy	11
661	134	0	472	2012	Coleraine	152	221	2	3	15.82	13.17	1	9.273	0.7615	153	2	5	0	1	1	0	1	Dairy	7
662	125	0	472	2013	Coleraine	152	299	1	2	12.26	13.17	1	1.14	0.7615	93	2	5	0	1	1	0	1	Dairy	2
663	260	1	473	2009	Coleraine	152	23	1	2	13.77	13.17	1	6.263	0.685	70	3	9	0	1	0	0	0	Unknown	4
664	127	0	474	2012	Coleraine	146	20	1	2	15.82	13.17	1	2.142	0.506	15	13	9	0	1	0	0	0	Unknown	1
665	313	2	475	2011	Coleraine	152	24	1	3	9.03	13.17	1	2.142	0.949	1	6	9	0	1	0	0	0	Unknown	1
666	126	0	475	2015	Coleraine	152	31	1	2	16.87	13.17	1	2.142	0.949	11	1	9	0	1	0	0	1	Unknown	1
667	352	2	476	2009	Coleraine	153	206	1	13	4.73	10.49	2	2.142	0.531	57	11	9	1	1	0	0	0	Unknown	1
668	126	0	477	2014	Coleraine	146	130	1	2	25.15	14.07	1	9.273	0.415	33	4	9	0	1	0	0	0	Unknown	7
669	183	1	478	2009	Coleraine	148	178	1	3	17.54	14.88	1	9.273	0.957	102	11	7	0	1	1	1	0	Dairy	7
670	258	1	478	2010	Coleraine	148	213	1	8	11.39	14.88	2	2.142	0.957	73	13	7	0	1	1	1	1	Dairy	1
671	139	0	478	2015	Coleraine	148	260	2	3	24.24	14.88	1	2.142	0.957	171	3	7	0	1	1	1	1	Dairy	1
672	133	0	479	2009	Coleraine	149	180	1	2	9.23	9.14	1	2.142	0.914	88	0	7	0	1	1	0	0	Dairy	1
673	162	0	480	2012	Coleraine	153	43	2	3	11.82	10.49	1	2.142	0.705	26	25	9	0	1	0	0	0	Unknown	1
674	323	2	481	2014	Coleraine	146	402	5	12	25.15	14.07	1	2.142	0.501	141	7	7	0	1	1	1	0	Dairy	1
675	133	0	482	2011	Coleraine	146	29	1	2	4.04	14.07	1	2.142	0.4635	50	43	9	0	1	0	0	0	Unknown	1
676	148	0	482	2013	Coleraine	146	53	1	2	12.19	14.07	1	2.142	0.4635	41	57	9	0	1	0	0	1	Unknown	1
677	133	0	483	2013	Coleraine	146	325	1	2	12.19	14.07	1	2.142	0.425	100	94	7	0	1	1	0	0	Dairy	1
678	195	1	483	2014	Coleraine	146	292	28	32	25.15	14.07	1	9.273	0.425	121	52	7	0	1	1	0	1	Dairy	7
679	214	1	484	2011	Coleraine	149	67	1	2	10.23	9.14	1	2.142	0.813	44	32	9	0	1	0	0	0	Unknown	1
680	253	1	485	2013	Coleraine	146	272	1	21	12.19	14.07	1	9.273	0.342	134	1	7	1	1	1	0	0	Dairy	7
681	126	0	485	2015	Coleraine	146	313	3	4	24.39	14.07	1	2.142	0.342	146	8	7	0	1	1	0	1	Dairy	1
682	329	2	486	2011	Coleraine	149	573	1	5	10.23	9.14	1	9.273	0.652	219	1	7	0	1	1	0	0	Dairy	7
683	213	1	487	2012	Coleraine	146	86	1	2	7.69	14.07	1	9.273	0.499	32	38	7	1	1	1	0	0	Dairy	7
684	138	0	487	2015	Coleraine	146	112	2	2	24.39	14.07	1	9.273	0.499	41	44	7	0	1	1	0	1	Dairy	7
685	277	1	488	2011	Coleraine	153	27	1	5	12.69	10.49	2	2.142	0.531	259	296	9	1	1	0	1	0	Unknown	1
686	182	1	489	2009	Coleraine	152	54	1	2	10.65	14.07	1	1.14	0.611	22	1	9	0	1	0	0	0	Unknown	2
687	301	2	490	2014	Coleraine	146	543	4	8	25.15	14.07	1	2.142	0.515	194	1	7	0	1	1	0	0	Dairy	1
688	176	0	491	2011	Coleraine	152	88	1	2	9.03	13.17	1	2.142	0.759	86	111	9	0	1	0	0	0	Unknown	1
689	184	1	491	2015	Coleraine	152	80	1	2	16.87	13.17	1	2.142	0.759	48	11	9	1	1	0	0	1	Unknown	1
690	182	1	492	2013	Coleraine	148	314	2	3	10.55	14.88	1	2.142	0.442	476	447	9	0	1	0	1	0	Unknown	1
691	170	0	492	2014	Coleraine	148	323	1	2	17.53	14.88	1	9.273	0.442	410	384	9	1	1	0	1	1	Unknown	7
692	127	0	493	2012	Coleraine	146	68	3	5	7.69	14.07	1	2.142	0.426	64	60	9	0	1	0	0	0	Unknown	1
693	343	2	493	2014	Coleraine	146	43	2	11	25.15	14.07	1	9.273	0.426	39	38	9	0	1	0	0	1	Unknown	7
694	140	0	494	2013	Coleraine	146	36	11	13	12.19	14.07	1	2.142	0.416	25	25	9	0	1	0	0	0	Unknown	1
695	218	1	494	2014	Coleraine	146	34	9	12	25.15	14.07	1	2.142	0.416	30	36	9	0	1	0	0	1	Unknown	1
696	336	2	495	2013	Coleraine	153	711	1	12	5.33	10.49	2	2.142	0.705	244	13	7	0	1	1	1	0	Dairy	1
697	202	1	496	2012	Coleraine	149	220	1	4	7.2	9.14	1	15.14	0.816	110	1	7	0	1	1	0	0	Dairy	11
698	133	0	497	2014	Coleraine	146	99	39	41	25.15	14.07	2	2.142	0.338	49	0	7	0	1	1	0	0	Dairy	1
699	133	0	498	2009	Coleraine	152	280	2	4	13.77	13.17	1	9.273	0.9375	134	0	7	0	1	1	0	0	Dairy	7
700	125	0	498	2015	Coleraine	152	325	2	3	16.87	13.17	1	2.142	0.9375	193	0	7	0	1	1	0	1	Dairy	1
701	127	0	499	2009	Coleraine	148	214	1	2	17.54	14.88	1	5.14	0.443	328	126	7	0	1	0	1	0	Dairy	3
702	141	0	500	2013	Coleraine	152	63	1	2	12.26	13.17	1	5.14	0.92	65	89	2	0	1	0	0	0	Beef	3
703	310	2	501	2009	Coleraine	152	257	1	2	13.77	13.17	1	8.14	0.916	355	434	3	1	1	0	1	0	Beef	11
704	317	2	501	2012	Coleraine	152	215	1	4	15.82	13.17	1	5.14	0.916	153	133	3	1	1	0	1	1	Beef	3
705	133	0	501	2014	Coleraine	152	251	4	8	6.49	13.17	3	1.14	0.916	169	123	3	0	1	0	1	1	Beef	2
706	226	1	502	2009	Coleraine	148	345	1	2	17.54	14.88	1	16.273	0.446	89	1	9	1	1	0	0	0	Unknown	11
707	198	1	502	2010	Coleraine	148	310	1	22	11.39	14.88	1	2.142	0.446	108	2	9	1	1	0	0	1	Unknown	1
708	232	1	503	2011	Coleraine	148	34	1	3	13.66	14.88	1	2.142	0.753	39	0	9	0	1	0	0	0	Unknown	1
709	128	0	504	2012	Coleraine	148	76	1	2	15	14.88	1	2.142	0.749	21	0	9	0	1	0	0	0	Unknown	1
710	127	0	505	2012	Coleraine	148	489	1	2	15	14.88	1	2.142	0.515	209	1	7	0	1	1	0	0	Dairy	1
711	240	1	505	2013	Coleraine	148	405	1	3	10.55	14.88	1	4.14	0.515	212	2	7	1	1	1	0	1	Dairy	5
712	126	0	505	2015	Coleraine	148	474	2	3	24.24	14.88	1	2.142	0.515	226	0	7	0	1	1	0	1	Dairy	1
713	147	0	506	2011	Coleraine	149	176	1	2	10.23	9.14	1	2.142	0.787	60	36	9	0	1	0	0	0	Unknown	1
714	192	1	507	2014	Coleraine	146	75	7	11	25.15	14.07	1	2.142	0.424	64	18	9	0	1	0	0	0	Unknown	1
715	169	0	508	2009	Coleraine	146	76	1	2	10.65	14.07	1	201.273	0.515	57	65	9	1	1	0	0	0	Unknown	11
716	163	0	509	2009	Coleraine	148	474	1	2	17.54	14.88	1	2.142	0.665	130	2	7	1	1	1	0	0	Dairy	1
717	197	1	510	2010	Coleraine	146	88	1	8	11.44	14.07	1	2.142	0.514	53	0	7	0	1	1	0	0	Dairy	1
718	126	0	510	2012	Coleraine	146	83	1	2	7.69	14.07	1	2.142	0.514	50	0	7	0	1	1	0	1	Dairy	1
719	140	0	510	2014	Coleraine	146	114	1	2	25.15	14.07	1	2.142	0.514	24	0	7	0	1	1	0	1	Dairy	1
720	436	3	511	2011	Coleraine	149	443	1	10	10.23	9.14	2	2.142	0.809	92	1	7	1	1	1	0	0	Dairy	1
721	210	1	512	2014	Coleraine	146	330	14	17	25.15	14.07	1	2.142	0.417	142	4	7	0	1	1	0	0	Dairy	1
722	146	0	513	2012	Coleraine	152	640	9	11	15.82	13.17	2	9.273	0.931	55	7	7	0	1	1	0	0	Dairy	7
723	491	3	513	2014	Coleraine	152	642	1	14	6.49	13.17	1	2.142	0.931	126	7	7	1	1	1	0	1	Dairy	1
724	650	3	514	2010	Coleraine	148	247	9	27	11.39	14.88	2	2.142	0.497	43	1	7	0	1	1	0	0	Dairy	1
725	750	3	514	2012	Coleraine	148	269	4	11	15	14.88	1	2.142	0.497	106	60	7	0	1	1	0	1	Dairy	1
726	342	2	515	2012	Coleraine	152	65	6	12	15.82	13.17	1	2.142	0.51	14	1	7	0	1	1	0	0	Dairy	1
727	202	1	516	2013	Coleraine	152	37	1	2	12.26	13.17	1	16.273	0.916	8	0	9	0	1	0	0	0	Unknown	11
728	217	1	517	2014	Coleraine	148	204	4	7	17.53	14.88	1	2.142	0.507	93	8	7	0	1	1	0	0	Dairy	1
729	321	2	518	2013	Coleraine	148	162	1	3	10.55	14.88	1	2.142	0.955	5	0	7	0	1	1	1	0	Dairy	1
730	358	2	519	2014	Coleraine	146	65	1	4	25.15	14.07	1	2.142	0.511	77	35	2	1	1	0	0	0	Beef	1
731	163	0	520	2011	Coleraine	148	98	1	4	13.66	14.88	1	2.142	0.576	61	56	9	0	1	0	0	0	Unknown	1
732	183	1	520	2013	Coleraine	148	123	1	2	10.55	14.88	1	2.142	0.576	40	26	9	0	1	0	0	1	Unknown	1
733	196	1	521	2012	Coleraine	148	224	3	5	15	14.88	1	2.142	0.511	128	0	7	0	1	1	0	0	Dairy	1
734	125	0	521	2014	Coleraine	148	284	3	5	17.53	14.88	1	2.142	0.511	125	4	7	0	1	1	0	1	Dairy	1
735	266	1	522	2013	Coleraine	148	165	22	26	10.55	14.88	1	2.142	0.948	71	0	9	0	1	0	0	0	Unknown	1
736	188	1	522	2015	Coleraine	148	133	2	4	24.24	14.88	1	2.142	0.948	51	0	9	0	1	0	0	1	Unknown	1
737	226	1	523	2009	Coleraine	153	30	1	2	4.73	10.49	1	2.142	0.531	188	171	3	1	1	0	1	0	Beef	1
738	141	0	524	2014	Coleraine	153	77	1	2	9.04	10.49	1	16.273	0.754	30	9	9	0	1	0	0	0	Unknown	11
739	316	2	525	2010	Coleraine	148	218	1	3	11.39	14.88	1	9.273	0.953	85	9	7	0	1	1	1	0	Dairy	7
740	365	2	526	2012	Coleraine	152	299	3	12	15.82	13.17	2	9.273	0.944	131	2	7	0	1	1	0	0	Dairy	7
741	370	2	527	2010	Coleraine	146	1102	3	9	11.44	14.07	1	201.273	0.511	269	27	7	0	1	1	1	0	Dairy	11
742	324	2	527	2014	Coleraine	146	1248	1	16	25.15	14.07	4	16.273	0.511	297	13	7	1	0	1	1	1	Dairy	11
743	134	0	527	2015	Coleraine	146	1383	6	8	24.39	14.07	1	2.142	0.511	369	51	7	0	1	1	1	1	Dairy	1
744	141	0	528	2010	Coleraine	149	289	1	2	8.13	9.14	1	9.273	0.814	112	1	7	0	1	1	0	0	Dairy	7
745	133	0	529	2013	Coleraine	148	359	1	2	10.55	14.88	1	2.142	0.499	84	7	7	0	1	1	0	0	Dairy	1
746	184	1	530	2011	Coleraine	146	260	1	2	4.04	14.07	1	2.142	0.419	125	11	7	1	1	1	0	0	Dairy	1
747	295	1	530	2013	Coleraine	146	274	1	11	12.19	14.07	1	9.273	0.419	74	1	7	0	0	1	0	1	Dairy	7
748	127	0	531	2013	Coleraine	146	78	4	6	12.19	14.07	2	9.273	0.341	26	0	7	0	1	1	0	0	Dairy	7
749	126	0	532	2010	Coleraine	146	29	1	2	11.44	14.07	1	2.142	0.417	7	3	9	0	1	0	0	0	Unknown	1
750	259	1	533	2014	Coleraine	148	468	18	26	17.53	14.88	1	2.142	0.511	181	3	7	0	1	1	0	0	Dairy	1
751	182	1	534	2013	Coleraine	146	27	1	2	12.19	14.07	1	2.142	0.342	17	4	9	0	1	0	0	0	Unknown	1
752	184	1	534	2014	Coleraine	146	22	1	2	25.15	14.07	1	42.142	0.342	17	1	9	0	1	0	0	1	Unknown	11
753	231	1	535	2009	Coleraine	148	57	13	17	17.54	14.88	1	9.273	0.767	8	0	7	0	1	1	0	0	Dairy	7
754	135	0	536	2014	Coleraine	148	49	1	2	17.53	14.88	1	2.142	0.741	3	37	9	0	1	0	1	0	Unknown	1
755	146	0	537	2009	Coleraine	148	84	2	3	17.54	14.88	1	9.273	0.962	24	9	9	0	1	0	0	0	Unknown	7
756	363	2	538	2009	Coleraine	148	298	1	3	17.54	14.88	1	23.142	0.437	268	244	9	0	1	0	1	0	Unknown	11
757	133	0	538	2014	Coleraine	148	139	1	2	17.53	14.88	1	44.142	0.437	166	142	9	0	1	0	1	1	Unknown	11
758	127	0	539	2009	Coleraine	148	148	4	6	17.54	14.88	1	2.142	0.518	86	45	5	0	1	1	0	0	Dairy	1
759	154	0	540	2013	Coleraine	152	281	2	4	12.26	13.17	2	2.1035	0.671	176	0	7	0	1	1	0	0	Dairy	11
760	134	0	541	2014	Coleraine	146	143	2	5	25.15	14.07	1	9.273	0.423	59	1	7	0	1	1	0	0	Dairy	7
761	133	0	541	2015	Coleraine	146	164	1	2	24.39	14.07	1	9.273	0.423	43	2	7	0	1	1	0	1	Dairy	7
762	389	2	542	2013	Coleraine	153	91	1	1	5.33	10.49	1	5.14	0.744	44	33	9	1	1	0	0	0	Unknown	3
763	125	0	543	2010	Coleraine	148	59	1	2	11.39	14.88	1	9.273	0.917	22	1	9	0	1	0	0	0	Unknown	7
764	155	0	544	2013	Coleraine	152	59	2	3	12.26	13.17	1	2.142	0.94	42	31	9	0	1	0	0	0	Unknown	1
765	162	0	545	2012	Coleraine	152	131	6	9	15.82	13.17	1	9.273	0.914	78	27	7	0	1	1	1	0	Dairy	7
766	385	2	546	2014	Coleraine	153	52	1	6	9.04	10.49	2	2.142	0.526	97	91	9	1	1	0	0	0	Unknown	1
767	163	0	547	2011	Coleraine	152	97	1	2	9.03	13.17	1	14.14	0.605	104	38	9	0	1	0	0	0	Unknown	11
768	126	0	548	2012	Coleraine	152	119	2	4	11.82	10.49	1	2.142	0.76	75	40	9	0	1	0	0	0	Unknown	1
769	132	0	548	2015	Coleraine	152	92	2	4	15.04	10.49	1	9.273	0.76	63	32	9	0	1	0	0	1	Unknown	7
770	127	0	549	2012	Coleraine	148	119	1	3	15	14.88	1	9.273	0.9285	66	1	7	0	1	1	0	0	Dairy	7
771	246	1	550	2009	Coleraine	152	112	1	4	10.65	14.07	1	56.14	0.437	225	236	9	1	1	0	0	0	Unknown	11
772	149	0	551	2011	Coleraine	148	61	1	2	13.66	14.88	1	6.263	0.477	349	326	9	0	1	0	0	0	Unknown	4
773	133	0	552	2013	Coleraine	149	269	1	2	11.2	9.14	1	297.263	0.909	81	1	7	0	1	1	0	0	Dairy	11
774	134	0	552	2015	Coleraine	149	265	1	2	9.77	9.14	1	2.142	0.909	108	5	7	0	1	1	0	1	Dairy	1
775	126	0	553	2009	Coleraine	152	155	1	2	17.54	14.88	1	5.14	0.93	289	289	9	0	1	0	1	0	Unknown	3
776	213	1	553	2012	Coleraine	152	16	1	2	15	14.88	2	1.14	0.93	292	305	9	1	1	0	1	1	Unknown	2
777	128	0	553	2013	Coleraine	152	3	1	2	10.55	14.88	1	2.142	0.93	482	481	9	1	1	0	1	1	Unknown	1
778	213	1	553	2014	Coleraine	152	9	1	6	17.53	14.88	2	5.14	0.93	418	417	9	1	1	0	1	1	Unknown	3
779	197	1	554	2009	Coleraine	153	185	1	3	4.73	10.49	1	23.142	0.535	475	382	2	1	1	0	0	0	Beef	11
780	199	1	554	2012	Coleraine	153	192	1	2	11.82	10.49	1	2.142	0.535	494	429	2	1	1	0	0	1	Beef	1
781	427	3	554	2013	Coleraine	153	190	3	8	5.33	10.49	3	9.273	0.535	549	572	2	0	1	0	0	1	Beef	7
782	140	0	555	2012	Coleraine	153	71	1	2	11.82	10.49	1	11.145	0.714	24	74	9	0	1	0	0	0	Unknown	9
783	126	0	556	2009	Coleraine	152	175	3	4	13.77	13.17	1	16.273	0.926	81	1	7	0	1	1	1	0	Dairy	11
784	195	1	556	2015	Coleraine	152	278	1	4	16.87	13.17	2	2.142	0.926	113	2	7	0	1	1	1	1	Dairy	1
785	208	1	557	2009	Coleraine	152	74	10	25	13.77	13.17	2	2.142	0.9355	60	22	9	0	1	0	0	0	Unknown	1
786	125	0	557	2012	Coleraine	152	108	1	2	15.82	13.17	1	9.273	0.9355	33	23	9	0	1	0	0	1	Unknown	7
787	140	0	557	2014	Coleraine	152	87	1	2	6.49	13.17	1	2.142	0.9355	28	35	9	0	1	0	0	1	Unknown	1
788	135	0	557	2015	Coleraine	152	111	3	5	16.87	13.17	1	2.142	0.9355	24	21	9	0	1	0	0	1	Unknown	1
789	126	0	558	2013	Coleraine	152	24	1	2	12.26	13.17	1	2.142	0.682	14	10	9	0	1	0	0	0	Unknown	1
790	123	0	559	2011	Coleraine	152	3	1	2	9.03	13.17	1	2.142	0.897	1e-04	0	8	0	1	0	0	0	Other	1
791	798	3	560	2010	Coleraine	148	219	1	76	11.39	14.88	2	2.142	0.74	72	0	7	0	1	1	0	0	Dairy	1
792	210	1	560	2013	Coleraine	148	218	4	7	10.55	14.88	1	2.142	0.74	105	14	7	0	1	1	0	1	Dairy	1
793	139	0	560	2014	Coleraine	148	232	1	2	17.53	14.88	1	2.142	0.74	98	0	7	0	1	1	0	1	Dairy	1
794	286	1	561	2011	Coleraine	148	241	1	3	13.66	14.88	1	2.142	0.5865	78	51	7	0	1	1	0	0	Dairy	1
795	132	0	562	2014	Coleraine	148	124	14	16	17.53	14.88	1	2.142	0.507	171	183	5	0	1	1	0	0	Dairy	1
796	145	0	562	2015	Coleraine	148	111	1	4	24.24	14.88	1	2.142	0.507	91	72	5	1	1	1	0	1	Dairy	1
797	134	0	563	2014	Coleraine	146	60	2	4	25.15	14.07	1	9.273	0.42	63	44	9	0	1	0	0	0	Unknown	7
798	141	0	564	2009	Coleraine	148	207	1	2	17.54	14.88	1	2.142	0.944	29	1	7	0	1	1	0	0	Dairy	1
799	126	0	564	2012	Coleraine	148	305	2	3	15	14.88	1	9.273	0.944	64	18	7	0	1	1	0	1	Dairy	7
800	126	0	564	2015	Coleraine	148	297	3	5	24.24	14.88	1	2.142	0.944	49	14	7	0	1	1	0	1	Dairy	1
801	156	0	565	2010	Coleraine	146	141	1	2	11.44	14.07	1	6.263	0.421	244	142	7	0	1	1	0	0	Dairy	4
802	153	0	565	2015	Coleraine	146	231	10	12	24.39	14.07	1	2.142	0.421	118	10	7	0	1	1	0	1	Dairy	1
803	108	0	566	2012	Coleraine	153	10	1	1	11.82	10.49	1	2.142	0.53	204	181	9	1	1	0	1	0	Unknown	1
804	161	0	567	2010	Coleraine	152	76	2	4	11.44	13.17	1	16.273	0.916	27	1	7	0	1	1	0	0	Dairy	11
805	265	1	568	2011	Coleraine	148	45	1	3	13.66	14.88	1	2.142	0.602	99	48	2	0	1	0	1	0	Beef	1
806	153	0	569	2009	Coleraine	152	59	3	5	13.77	13.17	1	16.273	0.766	83	13	9	0	1	1	0	0	Unknown	11
807	309	2	569	2012	Coleraine	152	138	4	7	15.82	13.17	2	1.14	0.766	70	23	9	0	1	1	0	1	Unknown	2
808	240	1	570	2009	Coleraine	146	87	6	11	10.65	14.07	1	2.142	0.342	36	1	7	0	1	1	0	0	Dairy	1
809	238	1	570	2014	Coleraine	146	112	5	7	25.15	14.07	1	2.142	0.342	21	3	7	0	1	1	0	1	Dairy	1
810	126	0	571	2013	Coleraine	146	59	1	3	12.19	14.07	1	2.142	0.502	46	9	9	0	1	0	1	0	Unknown	1
811	196	1	572	2011	Coleraine	152	9	2	5	12.69	10.49	1	9.273	0.906	12	5	9	0	1	0	0	0	Unknown	7
812	266	1	573	2014	Coleraine	146	30	8	17	25.15	14.07	1	2.142	0.414	21	5	9	0	1	0	0	0	Unknown	1
813	130	0	574	2010	Coleraine	146	76	1	2	11.44	14.07	1	2.142	0.501	43	51	9	0	1	0	1	0	Unknown	1
814	182	1	575	2010	Coleraine	153	58	1	2	5.91	10.49	1	2.142	0.532	50	21	0	0	1	0	0	0	Beef	1
815	132	0	576	2010	Coleraine	148	342	20	22	11.39	14.88	1	2.142	0.602	96	13	7	0	1	1	0	0	Dairy	1
816	321	2	576	2011	Coleraine	148	344	2	14	13.66	14.88	1	2.142	0.602	161	29	7	0	1	1	0	1	Dairy	1
817	263	1	576	2015	Coleraine	148	357	5	10	24.24	14.88	1	2.142	0.602	127	18	7	0	1	1	0	1	Dairy	1
818	266	1	577	2009	Coleraine	148	119	4	7	17.54	14.88	1	9.273	0.443	130	114	0	0	1	0	1	0	Beef	7
819	380	2	577	2014	Coleraine	148	198	1	7	17.53	14.88	3	2.142	0.443	291	319	0	1	1	0	1	1	Beef	1
820	441	3	578	2009	Coleraine	146	372	1	22	10.65	14.07	2	201.273	0.511	119	11	7	0	1	1	0	0	Dairy	11
821	204	1	578	2011	Coleraine	146	366	1	6	4.04	14.07	2	2.142	0.511	185	25	7	1	1	1	0	1	Dairy	1
822	129	0	578	2013	Coleraine	146	353	1	2	12.19	14.07	1	201.273	0.511	171	21	7	1	1	1	0	1	Dairy	11
823	198	1	579	2013	Coleraine	153	221	1	15	5.33	10.49	1	2.142	0.531	87	8	9	1	1	0	0	0	Unknown	1
824	171	0	579	2014	Coleraine	153	210	1	3	9.04	10.49	1	2.142	0.531	65	1	9	1	1	0	0	1	Unknown	1
825	176	0	580	2010	Coleraine	148	70	1	2	11.39	14.88	1	9.273	0.767	26	8	9	0	1	0	0	0	Unknown	7
826	151	0	581	2013	Coleraine	152	23	1	2	10.55	14.88	1	9.273	0.611	65	50	9	1	1	0	0	0	Unknown	7
827	95	0	582	2013	Coleraine	149	62	1	2	11.2	9.14	1	9.273	0.804	22	0	9	0	1	0	0	0	Unknown	7
828	133	0	583	2014	Coleraine	146	16	4	6	25.15	14.07	1	2.142	0.461	31	0	9	0	1	0	0	0	Unknown	1
829	154	0	584	2014	Coleraine	146	27	1	2	25.15	14.07	1	10.14	0.41	24	3	9	0	1	0	0	0	Unknown	11
830	130	0	585	2013	Coleraine	148	310	1	2	10.55	14.88	1	2.142	0.514	144	0	7	0	1	1	0	0	Dairy	1
831	198	1	585	2014	Coleraine	148	312	1	7	17.53	14.88	1	2.142	0.514	128	0	7	0	1	1	0	1	Dairy	1
832	156	0	586	2009	Coleraine	148	356	1	2	17.54	14.88	1	2.142	0.584	78	4	7	0	1	1	0	0	Dairy	1
833	148	0	586	2010	Coleraine	148	361	1	2	11.39	14.88	1	2.142	0.584	126	2	7	0	1	1	0	1	Dairy	1
834	252	1	586	2011	Coleraine	148	352	1	2	13.66	14.88	1	2.142	0.584	88	15	7	0	1	1	0	1	Dairy	1
835	193	1	587	2012	Coleraine	152	118	1	3	15.82	13.17	1	2.142	0.758	57	2	7	0	1	1	1	0	Dairy	1
836	149	0	588	2010	Coleraine	149	311	1	2	8.13	9.14	1	9.273	0.9285	121	0	7	0	1	1	0	0	Dairy	7
837	133	0	588	2013	Coleraine	149	337	1	2	11.2	9.14	1	11	0.9285	135	0	7	0	1	1	0	1	Dairy	11
838	264	1	589	2014	Coleraine	146	340	2	6	25.15	14.07	1	9.273	0.502	97	2	7	0	1	1	0	0	Dairy	7
839	126	0	590	2012	Coleraine	152	278	1	2	15.82	13.17	1	2.142	0.605	99	6	7	0	1	1	0	0	Dairy	1
840	163	0	591	2012	Coleraine	146	53	2	4	7.69	14.07	1	2.142	0.5045	36	41	3	0	1	0	0	0	Beef	1
841	246	1	591	2014	Coleraine	146	47	2	4	25.15	14.07	1	2.142	0.5045	57	62	3	0	1	0	0	1	Beef	1
842	146	0	592	2009	Coleraine	148	163	1	2	17.54	14.88	1	9.273	0.948	66	1	7	0	1	1	0	0	Dairy	7
843	168	0	592	2015	Coleraine	148	168	1	2	24.24	14.88	1	2.142	0.948	72	14	7	0	1	1	0	1	Dairy	1
844	138	0	593	2011	Coleraine	148	110	1	2	13.66	14.88	1	2.142	0.443	113	115	8	0	1	0	0	0	Other	1
845	254	1	593	2015	Coleraine	148	95	3	8	24.24	14.88	1	2.142	0.443	83	100	8	0	1	0	0	1	Other	1
846	140	0	594	2014	Coleraine	146	292	3	4	25.15	14.07	1	11	0.509	67	0	7	0	1	1	0	0	Dairy	11
847	135	0	595	2012	Coleraine	148	67	1	2	15	14.88	1	2.142	0.441	71	85	2	0	1	0	0	0	Beef	1
848	133	0	596	2013	Coleraine	146	126	9	12	12.19	14.07	1	9.273	0.346	24	0	7	0	1	1	0	0	Dairy	7
849	126	0	597	2009	Coleraine	149	155	1	2	9.23	9.14	1	2.142	0.916	68	1	7	0	1	1	0	0	Dairy	1
850	127	0	598	2011	Coleraine	148	367	1	2	13.66	14.88	1	2.142	0.756	194	4	7	0	1	1	0	0	Dairy	1
851	407	2	598	2014	Coleraine	148	372	2	14	17.53	14.88	2	2.142	0.756	134	2	7	0	1	1	0	1	Dairy	1
852	252	1	599	2011	Coleraine	148	63	10	14	13.66	14.88	1	2.142	0.596	44	0	7	0	1	1	0	0	Dairy	1
853	161	0	600	2010	Coleraine	146	108	1	2	11.44	14.07	1	2.142	0.418	57	21	9	0	1	0	0	0	Unknown	1
854	126	0	601	2009	Coleraine	148	587	2	3	17.54	14.88	1	9.273	0.727	134	35	7	0	1	1	0	0	Dairy	7
855	160	0	601	2011	Coleraine	148	577	2	3	13.66	14.88	1	2.142	0.727	162	55	7	0	1	1	0	1	Dairy	1
856	378	2	601	2015	Coleraine	148	889	1	5	24.24	14.88	2	2.142	0.727	204	41	7	0	1	1	0	1	Dairy	1
857	385	2	602	2011	Coleraine	148	262	1	5	13.66	14.88	1	2.142	0.515	57	2	7	0	1	1	0	0	Dairy	1
858	294	1	603	2014	Coleraine	152	124	1	3	6.49	13.17	1	42.142	0.518	194	214	9	0	1	0	0	0	Unknown	11
859	136	0	604	2014	Coleraine	146	184	18	20	25.15	14.07	1	2.142	0.416	104	1	7	0	1	1	0	0	Dairy	1
860	226	1	605	2009	Coleraine	146	30	1	3	10.65	14.07	1	9.273	0.335	46	34	9	0	1	0	0	0	Unknown	7
861	128	0	605	2014	Coleraine	146	64	1	2	25.15	14.07	1	2.142	0.335	33	29	9	0	1	0	0	1	Unknown	1
862	132	0	606	2013	Coleraine	152	113	1	2	12.26	13.17	1	9.273	0.512	78	0	7	0	1	1	0	0	Dairy	7
863	493	3	607	2013	Coleraine	148	295	1	7	10.55	14.88	3	2.142	0.503	125	1	7	0	1	1	0	0	Dairy	1
864	176	0	608	2010	Coleraine	152	47	1	2	11.44	13.17	1	2.142	0.904	26	7	0	1	1	0	0	0	Beef	1
865	146	0	609	2009	Coleraine	149	40	1	2	9.23	9.14	1	2.142	0.905	9	19	9	0	1	0	0	0	Unknown	1
866	189	1	610	2009	Coleraine	148	332	16	24	17.54	14.88	1	2.142	0.518	115	12	7	0	1	1	0	0	Dairy	1
867	265	1	610	2011	Coleraine	148	372	1	3	13.66	14.88	1	2.142	0.518	113	24	7	0	1	1	0	1	Dairy	1
868	170	0	611	2009	Coleraine	148	135	3	5	17.54	14.88	1	2.142	0.665	16	0	9	0	1	0	0	0	Unknown	1
869	161	0	612	2013	Coleraine	148	166	1	2	10.55	14.88	1	2.142	0.957	64	0	7	0	1	1	0	0	Dairy	1
870	212	1	612	2014	Coleraine	148	200	1	3	17.53	14.88	1	9.273	0.957	44	2	7	1	1	1	0	1	Dairy	7
871	132	0	613	2012	Coleraine	146	101	3	4	7.69	14.07	1	4.14	0.417	81	0	7	0	1	1	0	0	Dairy	5
872	128	0	613	2014	Coleraine	146	117	1	2	25.15	14.07	1	9.273	0.417	37	1	7	0	1	1	0	1	Dairy	7
873	175	0	614	2012	Coleraine	152	76	2	4	15.82	13.17	1	11.145	0.904	119	94	7	0	1	1	1	0	Dairy	9
874	139	0	615	2010	Coleraine	148	155	28	31	11.39	14.88	1	2.142	0.602	49	0	7	0	1	1	0	0	Dairy	1
875	201	1	615	2011	Coleraine	148	168	2	11	13.66	14.88	1	2.142	0.602	69	2	7	0	1	1	0	1	Dairy	1
876	280	1	615	2014	Coleraine	148	160	10	16	17.53	14.88	1	2.142	0.602	79	0	7	0	1	1	0	1	Dairy	1
877	155	0	616	2010	Coleraine	148	234	4	6	11.39	14.88	1	2.142	0.507	86	1	9	0	1	0	0	0	Unknown	1
878	157	0	616	2014	Coleraine	148	209	1	4	17.53	14.88	1	2.142	0.507	78	18	9	1	1	0	0	1	Unknown	1
879	163	0	617	2009	Coleraine	152	155	4	6	13.77	13.17	2	2.142	0.929	54	1	7	0	1	1	0	0	Dairy	1
880	199	1	617	2010	Coleraine	152	188	1	4	11.44	13.17	2	2.142	0.929	33	0	7	1	1	1	0	1	Dairy	1
881	188	1	617	2013	Coleraine	152	238	1	2	12.26	13.17	1	2.142	0.929	86	0	7	0	1	1	0	1	Dairy	1
882	237	1	617	2015	Coleraine	152	234	1	3	16.87	13.17	1	2.142	0.929	78	1	7	0	1	1	0	1	Dairy	1
883	275	1	618	2009	Coleraine	148	354	1	4	17.54	14.88	1	2.142	0.434	125	4	7	0	1	1	0	0	Dairy	1
884	188	1	618	2011	Coleraine	148	372	2	3	13.66	14.88	1	2.142	0.434	110	6	7	0	1	1	0	1	Dairy	1
885	253	1	618	2014	Coleraine	148	352	1	7	17.53	14.88	1	9.273	0.434	128	6	7	0	1	1	0	1	Dairy	7
886	266	1	618	2015	Coleraine	148	368	1	9	24.24	14.88	1	2.142	0.434	122	1	7	0	1	1	0	1	Dairy	1
887	435	3	619	2009	Coleraine	148	386	1	41	17.54	14.88	3	2.142	0.736	130	1	7	1	1	1	0	0	Dairy	1
888	329	2	619	2011	Coleraine	148	428	1	14	13.66	14.88	1	2.142	0.736	209	14	7	0	1	1	0	1	Dairy	1
889	217	1	619	2014	Coleraine	148	391	1	4	17.53	14.88	1	2.142	0.736	179	1	7	0	1	1	0	1	Dairy	1
890	198	1	620	2011	Coleraine	148	22	1	2	13.66	14.88	1	2.142	0.575	5	13	9	0	1	0	0	0	Unknown	1
891	192	1	621	2012	Coleraine	146	354	1	2	7.69	14.07	1	201.273	0.514	129	11	7	1	1	1	0	0	Dairy	11
892	144	0	621	2015	Coleraine	146	346	1	2	24.39	14.07	1	2.142	0.514	131	1	7	0	1	1	0	1	Dairy	1
893	133	0	622	2011	Coleraine	153	89	1	2	12.69	10.49	1	6.263	0.614	18	0	9	0	1	0	0	0	Unknown	4
894	129	0	623	2014	Coleraine	152	180	1	2	25.15	14.07	1	9.273	0.539	56	0	7	0	1	1	0	0	Dairy	7
895	108	0	624	2012	Coleraine	148	92	1	2	15	14.88	1	2.142	0.581	149	154	2	1	1	0	0	0	Beef	1
896	126	0	624	2014	Coleraine	148	105	1	2	17.53	14.88	1	2.142	0.581	101	87	2	0	1	0	0	1	Beef	1
897	189	1	625	2012	Coleraine	148	92	1	3	15	14.88	1	2.142	0.5015	39	35	9	0	1	0	0	0	Unknown	1
898	155	0	626	2010	Coleraine	153	32	1	2	5.91	10.49	1	9.273	0.53	33	11	9	0	1	0	0	0	Unknown	7
899	217	1	627	2014	Coleraine	152	687	1	2	6.49	13.17	1	2.142	0.611	89	2	7	0	1	1	0	0	Dairy	1
900	576	3	628	2012	Coleraine	152	237	3	22	15.82	13.17	1	2.142	0.858	75	2	7	0	0	1	0	0	Dairy	1
901	315	2	629	2012	Coleraine	146	299	9	14	7.69	14.07	1	2.142	0.5065	170	0	7	0	1	1	0	0	Dairy	1
902	132	0	629	2014	Coleraine	146	312	3	4	25.15	14.07	1	2.142	0.5065	187	1	7	0	1	1	0	1	Dairy	1
903	142	0	630	2014	Coleraine	146	68	2	3	25.15	14.07	1	2.142	0.4995	31	0	9	0	1	0	0	0	Unknown	1
904	260	1	631	2012	Coleraine	146	279	2	23	7.69	14.07	1	2.142	0.501	141	1	7	0	1	1	0	0	Dairy	1
905	701	3	631	2013	Coleraine	146	334	1	38	12.19	14.07	6	2.142	0.501	141	4	7	0	1	1	0	1	Dairy	1
906	133	0	632	2009	Coleraine	146	20	1	2	13.77	13.17	1	9.273	0.501	11	1	8	0	1	0	0	0	Other	7
907	225	1	633	2009	Coleraine	148	92	20	24	17.54	14.88	2	201.273	0.499	14	34	9	0	1	0	0	0	Unknown	11
908	141	0	634	2012	Coleraine	148	76	1	2	15	14.88	1	9.273	0.9	41	15	7	0	1	1	0	0	Dairy	7
909	195	1	635	2010	Coleraine	146	440	2	6	11.44	14.07	1	2.142	0.511	193	1	7	0	1	1	0	0	Dairy	1
910	442	3	635	2014	Coleraine	146	418	5	18	25.15	14.07	1	2.142	0.511	187	2	7	0	1	1	0	1	Dairy	1
911	349	2	636	2012	Coleraine	153	386	2	3	11.82	10.49	1	1.14	0.705	91	1	7	0	1	1	0	0	Dairy	2
912	153	0	637	2013	Coleraine	149	173	1	2	11.2	9.14	1	1.14	0.914	92	8	7	0	1	1	0	0	Dairy	2
913	141	0	638	2012	Coleraine	146	296	5	6	7.69	14.07	1	2.142	0.341	125	1	7	0	1	1	0	0	Dairy	1
914	196	1	638	2014	Coleraine	146	329	1	3	25.15	14.07	1	2.142	0.341	109	0	7	0	1	1	0	1	Dairy	1
915	210	1	639	2009	Coleraine	146	89	2	4	10.65	14.07	1	2.142	0.505	52	54	9	0	1	0	0	0	Unknown	1
916	126	0	639	2012	Coleraine	146	105	2	4	7.69	14.07	1	2.142	0.505	53	53	9	0	1	0	0	1	Unknown	1
917	392	2	640	2014	Coleraine	146	143	1	11	25.15	14.07	1	2.142	0.341	54	3	7	0	1	1	1	0	Dairy	1
918	217	1	641	2013	Coleraine	152	88	2	6	12.26	13.17	1	2.142	0.931	40	18	7	0	1	1	0	0	Dairy	1
919	251	1	642	2009	Coleraine	148	308	2	3	17.54	14.88	1	9.273	0.519	87	6	7	0	1	1	0	0	Dairy	7
920	167	0	642	2015	Coleraine	148	417	5	8	24.24	14.88	2	2.142	0.519	111	7	7	0	1	1	0	1	Dairy	1
921	140	0	643	2011	Coleraine	152	293	3	4	9.03	13.17	1	426.142	0.766	149	1	7	0	1	1	0	0	Dairy	11
922	608	3	644	2010	Coleraine	152	132	1	3	11.44	13.17	1	2.142	0.913	89	4	7	0	1	1	0	0	Dairy	1
923	203	1	644	2013	Coleraine	152	138	1	10	12.26	13.17	1	9.273	0.913	80	11	7	0	1	1	0	1	Dairy	7
924	195	1	644	2015	Coleraine	152	146	3	5	16.87	13.17	1	2.142	0.913	87	1	7	0	1	1	0	1	Dairy	1
925	372	2	645	2014	Coleraine	148	184	1	12	17.53	14.88	2	2.142	0.439	54	0	7	0	1	1	0	0	Dairy	1
926	300	2	646	2010	Coleraine	146	395	7	25	11.44	14.07	2	201.273	0.51	101	41	7	0	1	1	0	0	Dairy	11
927	468	3	646	2013	Coleraine	146	432	1	10	12.19	14.07	1	2.142	0.51	86	39	7	0	1	1	0	1	Dairy	1
928	238	1	646	2015	Coleraine	146	463	1	3	24.39	14.07	1	2.142	0.51	105	23	7	1	1	1	0	1	Dairy	1
929	337	2	647	2009	Coleraine	148	406	3	11	17.54	14.88	1	9.273	0.513	172	2	7	0	1	1	0	0	Dairy	7
930	140	0	647	2012	Coleraine	148	444	2	3	15	14.88	1	1.14	0.513	216	1	7	0	1	1	0	1	Dairy	2
931	147	0	648	2014	Coleraine	146	187	2	3	25.15	14.07	1	42.142	0.508	67	2	7	0	1	1	0	0	Dairy	11
932	301	2	649	2009	Coleraine	152	191	1	40	13.77	13.17	1	9.273	0.944	103	20	2	1	1	0	0	0	Beef	7
933	126	0	649	2011	Coleraine	152	192	5	7	9.03	13.17	2	2.142	0.944	101	28	2	0	1	0	0	1	Beef	1
934	198	1	650	2011	Coleraine	149	482	1	8	10.23	9.14	1	2.142	0.7925	219	6	7	1	1	1	1	0	Dairy	1
935	169	0	651	2010	Coleraine	148	375	1	1	11.39	14.88	1	4.14	0.446	221	139	7	1	1	1	0	0	Dairy	5
936	252	1	652	2010	Coleraine	152	182	4	8	11.44	13.17	1	9.273	0.906	88	15	7	0	1	1	0	0	Dairy	7
937	139	0	652	2015	Coleraine	152	203	1	2	16.87	13.17	1	2.142	0.906	109	1	7	0	1	1	0	1	Dairy	1
938	134	0	652	2015	Coleraine	152	231	1	2	16.87	13.17	1	2.142	0.906	91	2	7	0	1	1	0	1	Dairy	1
939	315	2	653	2012	Coleraine	152	20	8	13	15.82	13.17	1	2.142	0.897	19	0	9	0	1	0	0	0	Unknown	1
940	175	0	654	2014	Coleraine	146	95	1	2	25.15	14.07	1	2.142	0.427	74	64	9	0	1	0	0	0	Unknown	1
941	128	0	655	2012	Coleraine	152	56	4	6	15.82	13.17	1	2.142	0.6825	73	56	9	0	1	0	0	0	Unknown	1
942	133	0	656	2011	Ballymena	147	14	2	4	9.42	9.23	1	2.142	0.349	7	3	9	0	1	0	0	0	Unknown	1
943	126	0	657	2014	Ballymena	147	201	1	2	6.55	9.23	1	3.14	0.497	181	56	9	0	1	0	0	0	Unknown	6
944	126	0	658	2011	Ballymena	147	65	1	1	9.42	9.23	1	2.142	0.419	131	122	9	1	1	0	0	0	Unknown	1
945	141	0	659	2011	Ballymena	147	268	3	4	9.42	9.23	1	2.142	0.348	100	29	7	0	1	1	0	0	Dairy	1
946	274	1	660	2012	Ballymena	147	290	1	3	6.25	9.23	1	136.141	0.347	128	1	7	0	1	1	0	0	Dairy	11
947	283	1	661	2011	Ballymena	147	153	1	4	9.42	9.23	1	2.142	0.352	59	38	9	1	1	0	0	0	Unknown	1
948	136	0	662	2013	Ballymena	144	34	1	2	5.98	6.54	1	2.142	0.238	19	1	9	0	1	0	1	0	Unknown	1
949	126	0	663	2013	Ballymena	147	142	2	3	6.91	9.23	1	2.142	0.346	69	0	9	0	1	0	1	0	Unknown	1
950	210	1	664	2010	Ballymena	147	283	1	4	4.95	9.23	2	2.142	0.431	106	15	7	0	1	1	0	0	Dairy	1
951	142	0	665	2012	Ballymena	147	23	1	2	6.25	9.23	1	2.142	0.4985	17	10	9	0	1	0	0	0	Unknown	1
952	127	0	665	2015	Ballymena	147	24	3	5	7.11	9.23	1	2.142	0.4985	10	10	9	0	1	0	0	1	Unknown	1
953	129	0	666	2009	Ballymena	147	40	1	2	4.95	9.23	1	2.142	0.343	45	15	9	0	1	0	0	0	Unknown	1
954	127	0	667	2013	Ballymena	147	58	1	2	6.91	9.23	1	2.142	0.334	63	10	9	0	1	0	0	0	Unknown	1
955	146	0	668	2013	Ballymena	147	328	2	3	6.91	9.23	1	2.142	0.352	95	3	7	0	1	1	0	0	Dairy	1
956	132	0	669	2011	Ballymena	147	326	1	2	9.42	9.23	1	2.142	0.429	161	2	7	0	1	1	1	0	Dairy	1
957	189	1	669	2013	Ballymena	147	354	1	4	6.91	9.23	1	2.1035	0.429	119	1	7	0	1	1	1	1	Dairy	11
958	133	0	670	2013	Ballymena	147	25	1	2	6.91	9.23	1	2.142	0.636	22	21	9	0	1	0	0	0	Unknown	1
959	142	0	671	2012	Ballymena	147	84	1	4	6.25	9.23	1	2.142	0.492	81	50	9	1	1	0	0	0	Unknown	1
960	258	1	671	2014	Ballymena	147	74	1	3	6.55	9.23	2	2.142	0.492	96	95	9	0	1	0	0	1	Unknown	1
961	126	0	672	2013	Ballymena	144	9	1	2	5.98	6.54	1	2.142	0.161	9	10	3	0	1	0	0	0	Beef	1
962	140	0	673	2010	Ballymena	147	175	3	6	4.95	9.23	1	2.142	0.496	108	64	9	0	1	0	0	0	Unknown	1
963	187	1	674	2013	Ballymena	147	111	1	2	6.91	9.23	1	2.142	0.422	33	14	9	0	1	0	0	0	Unknown	1
964	126	0	675	2010	Ballymena	144	54	1	2	1.2	6.54	1	2.142	0.166	36	11	0	0	1	0	0	0	Beef	1
965	125	0	676	2011	Ballymena	147	22	1	2	9.42	9.23	1	2.142	0.35	41	0	9	0	1	0	0	0	Unknown	1
966	210	1	677	2011	Ballymena	147	30	6	22	9.42	9.23	1	2.142	0.422	14	0	9	0	1	0	0	0	Unknown	1
967	274	1	678	2009	Ballymena	147	168	1	3	4.95	9.23	1	201.273	0.51	64	18	7	0	1	1	0	0	Dairy	11
968	135	0	678	2011	Ballymena	147	178	1	2	9.42	9.23	1	2.142	0.51	66	22	7	0	1	1	0	1	Dairy	1
969	134	0	678	2012	Ballymena	147	171	1	2	6.25	9.23	1	2.142	0.51	88	21	7	0	1	1	0	1	Dairy	1
970	133	0	679	2011	Ballymena	147	117	1	2	9.42	9.23	1	2.142	0.417	73	3	9	0	1	0	0	0	Unknown	1
971	126	0	680	2013	Ballymena	147	73	1	2	6.91	9.23	1	2.142	0.429	33	21	9	0	1	0	0	0	Unknown	1
972	141	0	681	2011	Ballymena	144	55	1	2	2.82	6.54	1	9.273	0.248	46	22	0	0	1	0	0	0	Beef	7
973	134	0	682	2014	Ballymena	144	22	1	1	6.77	6.54	1	2.142	0.162	8	7	9	1	1	0	0	0	Unknown	1
974	142	0	683	2014	Ballymena	144	66	1	2	6.77	6.54	1	2.142	0.1605	32	2	9	0	1	0	0	0	Unknown	1
975	196	1	683	2015	Ballymena	144	61	2	9	5.46	6.54	1	2.142	0.1605	28	1	9	0	1	0	0	1	Unknown	1
976	135	0	684	2012	Ballymena	147	167	1	2	6.25	9.23	1	2.142	0.349	40	0	7	0	1	1	0	0	Dairy	1
977	140	0	684	2014	Ballymena	147	168	1	2	6.55	9.23	1	2.142	0.349	43	0	7	0	1	1	0	1	Dairy	1
978	197	1	685	2010	Ballymena	147	154	1	4	4.95	9.23	1	2.142	0.426	197	183	9	1	1	0	0	0	Unknown	1
979	207	1	685	2014	Ballymena	147	101	1	2	6.55	9.23	1	5.14	0.426	270	258	9	1	1	0	0	1	Unknown	3
980	187	1	685	2015	Ballymena	147	131	1	2	7.11	9.23	1	9.273	0.426	202	227	9	1	1	0	0	1	Unknown	7
981	308	2	686	2011	Ballymena	147	187	10	21	9.42	9.23	2	2.142	0.494	77	65	7	0	1	1	0	0	Dairy	1
982	291	1	686	2012	Ballymena	147	215	1	6	6.25	9.23	1	2.142	0.494	67	51	7	1	1	1	0	1	Dairy	1
983	124	0	687	2009	Ballymena	144	98	1	2	4.95	9.23	1	2.142	0.327	4	0	9	0	1	0	0	0	Unknown	1
984	140	0	688	2011	Ballymena	147	39	1	2	9.42	9.23	1	2.142	0.425	16	32	9	0	1	0	0	0	Unknown	1
985	196	1	689	2012	Ballymena	147	24	1	2	6.25	9.23	1	2.142	0.429	7	0	9	0	1	0	0	0	Unknown	1
986	197	1	690	2013	Ballymena	147	143	3	4	6.91	9.23	1	2.142	0.349	44	2	9	0	1	0	0	0	Unknown	1
987	204	1	691	2010	Ballymena	147	225	2	4	4.95	9.23	1	201.273	0.471	86	2	7	0	1	1	1	0	Dairy	11
988	233	1	691	2012	Ballymena	147	231	1	4	6.25	9.23	1	2.142	0.471	82	0	7	0	1	1	1	1	Dairy	1
989	141	0	692	2011	Ballymena	147	69	1	2	9.42	9.23	1	19.14	0.496	42	15	9	0	1	0	0	0	Unknown	11
990	213	1	693	2009	Ballymena	147	58	1	3	4.95	9.23	1	2.142	0.493	42	35	3	1	1	0	0	0	Beef	1
991	215	1	693	2010	Ballymena	147	49	1	19	4.95	9.23	1	2.142	0.493	55	43	3	1	1	0	0	1	Beef	1
992	136	0	694	2014	Ballymena	147	35	1	1	6.77	6.54	1	2.142	0.265	22	3	9	1	1	0	0	0	Unknown	1
993	196	1	695	2010	Ballymena	147	223	1	2	4.95	9.23	1	2.142	0.499	61	1	7	0	1	1	0	0	Dairy	1
994	155	0	696	2010	Ballymena	147	102	1	2	4.95	9.23	1	2.142	0.642	46	28	9	0	1	0	0	0	Unknown	1
995	127	0	697	2014	Ballymena	144	1	1	2	6.77	6.54	1	2.142	0.25	40	0	9	1	1	0	0	0	Unknown	1
996	176	0	698	2011	Ballymena	147	233	1	2	9.42	9.23	1	2.142	0.424	133	4	5	0	1	1	0	0	Dairy	1
997	127	0	699	2012	Ballymena	147	131	1	2	6.25	9.23	1	2.142	0.497	66	13	7	0	1	1	0	0	Dairy	1
998	193	1	699	2013	Ballymena	147	153	2	5	6.91	9.23	1	2.142	0.497	34	6	7	0	1	1	0	1	Dairy	1
999	162	0	700	2014	Ballymena	147	181	2	3	6.55	9.23	1	2.142	0.427	92	11	9	0	1	0	0	0	Unknown	1
1000	144	0	701	2010	Ballymena	147	175	1	2	4.95	9.23	1	2.142	0.431	228	219	9	1	1	0	0	0	Unknown	1
1001	129	0	701	2013	Ballymena	147	119	1	1	6.91	9.23	2	2.1035	0.431	226	219	9	1	1	0	0	1	Unknown	11
1002	562	3	701	2014	Ballymena	147	102	1	7	6.55	9.23	1	2.142	0.431	213	217	9	1	1	0	0	1	Unknown	1
1003	142	0	702	2010	Ballymena	147	81	3	5	4.95	9.23	1	2.142	0.493	26	11	0	0	1	0	0	0	Beef	1
1004	149	0	703	2009	Ballymena	147	83	1	2	4.95	9.23	1	4.14	0.348	37	8	9	0	1	0	0	0	Unknown	5
1005	144	0	704	2011	Ballymena	147	163	1	4	9.42	9.23	1	2.142	0.499	331	1	8	1	1	0	0	0	Other	1
1006	136	0	704	2013	Ballymena	147	51	1	2	6.91	9.23	1	2.142	0.499	25	41	8	0	1	0	0	1	Other	1
1007	133	0	705	2009	Ballymena	147	171	1	2	4.95	9.23	1	2.142	0.421	65	1	7	0	1	1	0	0	Dairy	1
1008	147	0	705	2015	Ballymena	147	196	1	2	7.11	9.23	1	7.14	0.421	166	1	7	0	1	1	0	1	Dairy	8
1009	354	2	706	2014	Ballymena	147	283	2	10	6.55	9.23	1	2.142	0.57	94	15	7	0	1	1	0	0	Dairy	1
1010	296	1	707	2009	Ballymena	147	85	5	11	4.95	9.23	1	2.142	0.636	15	1	9	0	1	0	0	0	Unknown	1
1011	199	1	707	2012	Ballymena	147	90	1	2	6.25	9.23	1	2.142	0.636	41	1	9	0	1	0	0	1	Unknown	1
1012	491	3	708	2009	Ballymena	147	33	1	15	4.95	9.23	1	201.273	0.434	22	0	9	0	1	0	0	0	Unknown	11
1013	180	1	709	2012	Ballymena	147	97	1	2	6.25	9.23	1	27.14	0.422	138	147	9	1	1	0	0	0	Unknown	10
1014	135	0	710	2012	Ballymena	147	101	1	2	6.25	9.23	1	2.142	0.339	51	43	9	1	1	0	0	0	Unknown	1
1015	149	0	711	2010	Ballymena	147	132	3	4	4.95	9.23	1	2.142	0.429	81	7	7	0	1	1	0	0	Dairy	1
1016	203	1	711	2014	Ballymena	147	135	1	5	6.55	9.23	1	27.14	0.429	64	3	7	0	1	1	0	1	Dairy	10
1017	378	2	712	2014	Ballymena	144	76	1	9	6.77	6.54	1	2.142	0.157	19	1	9	0	1	0	0	0	Unknown	1
1018	196	1	713	2010	Ballymena	147	38	1	3	4.95	9.23	1	2.142	0.337	32	9	9	0	1	0	0	0	Unknown	1
1019	160	0	714	2014	Ballymena	147	314	1	1	6.55	9.23	1	2.142	0.425	80	13	7	1	1	1	0	0	Dairy	1
1020	133	0	715	2010	Ballymena	147	246	1	2	4.95	9.23	1	7.14	0.514	105	7	7	1	1	1	0	0	Dairy	8
1021	252	1	715	2013	Ballymena	147	257	1	3	6.91	9.23	1	9.273	0.514	99	0	7	0	1	1	0	1	Dairy	7
1022	308	2	716	2013	Armagh	207	256	7	9	12.39	12.06	1	2.142	0.618	90	5	7	0	1	1	0	0	Dairy	1
1023	266	1	717	2012	Armagh	216	240	2	6	6.66	10.56	2	2.142	0.793	201	177	0	0	1	0	0	0	Beef	1
1024	217	1	718	2009	Armagh	216	822	2	2	11.39	10.56	1	7.14	0.846	224	75	7	0	1	1	0	0	Dairy	8
1025	140	0	719	2011	Armagh	221	119	1	2	5.2	5.63	1	4.14	0.753	69	51	0	0	1	0	0	0	Beef	5
1026	126	0	719	2014	Armagh	221	95	1	2	3.95	5.63	1	4.14	0.753	91	46	0	0	1	0	0	1	Beef	5
1027	184	1	720	2011	Armagh	207	42	1	3	11.23	8.29	1	3.14	0.699	11	3	0	0	1	0	0	0	Beef	6
1028	309	2	721	2014	Armagh	217	105	1	3	5.85	8.36	1	3.98	0.839	133	126	9	1	1	0	0	0	Unknown	11
1029	134	0	722	2011	Armagh	217	196	1	2	7.69	8.36	1	1.14	0.84	75	2	7	1	1	1	0	0	Dairy	2
1030	140	0	722	2014	Armagh	217	162	3	4	5.85	8.36	1	1.14	0.84	71	0	7	0	1	1	0	1	Dairy	2
1031	127	0	723	2011	Armagh	218	124	3	4	8.62	13.92	1	3.14	0.767	94	1	7	0	1	1	0	0	Dairy	6
1032	125	0	723	2013	Armagh	218	163	9	11	14.37	13.92	1	3.14	0.767	45	7	7	0	1	1	0	1	Dairy	6
1033	315	2	724	2013	Armagh	220	228	1	4	7.36	6.25	1	6.263	0.744	106	5	7	0	1	1	0	0	Dairy	4
1034	188	1	725	2012	Armagh	217	38	2	3	8.33	8.36	1	2.142	0.671	50	65	9	0	1	0	0	0	Unknown	1
1035	171	0	726	2010	Armagh	217	15	1	2	7.38	8.36	1	72.14	0.754	34	34	9	1	1	0	0	0	Unknown	11
1036	362	2	727	2011	Armagh	212	6	5	7	13.09	7.17	1	3.14	0.831	4	0	9	0	1	0	0	0	Unknown	6
1037	357	2	728	2011	Armagh	220	324	1	8	2.94	6.25	1	3.14	0.675	162	22	7	0	1	1	0	0	Dairy	6
1038	226	1	729	2012	Armagh	217	80	1	2	8.33	8.36	1	5.14	0.671	140	165	9	0	1	0	0	0	Unknown	3
1039	198	1	730	2009	Armagh	217	104	1	2	7.1	8.36	1	7.14	0.744	71	55	9	0	1	0	0	0	Unknown	8
1040	244	1	731	2013	Armagh	217	258	1	35	8.75	8.36	3	6.263	0.825	80	37	7	0	1	1	0	0	Dairy	4
1041	154	0	732	2009	Armagh	210	100	4	5	8.24	8.55	1	2.142	0.586	63	14	7	0	1	1	0	0	Dairy	1
1042	135	0	732	2011	Armagh	210	153	1	1	7.69	8.55	1	3.14	0.586	98	15	7	1	1	1	0	1	Dairy	6
1043	142	0	733	2010	Armagh	209	16	1	2	4	4.43	1	1.14	0.603	98	63	0	1	1	0	1	0	Beef	2
1044	303	2	734	2009	Armagh	215	120	1	4	11.39	10.56	2	2.142	0.767	196	197	3	0	1	0	1	0	Beef	1
1045	223	1	735	2011	Armagh	215	159	4	8	11.39	10.56	1	1.14	0.765	63	155	3	0	1	0	0	0	Beef	2
1046	399	2	736	2014	Armagh	218	84	1	27	13.33	13.92	1	4.14	0.869	18	1	0	0	1	0	0	0	Beef	5
1047	262	1	737	2010	Armagh	216	132	1	2	4.51	7	1	2.142	0.831	207	171	2	1	0	0	1	0	Beef	1
1048	108	0	738	2012	Armagh	216	13	1	1	8.08	7	1	5.14	0.831	12	15	2	1	1	0	0	0	Beef	3
1049	453	3	739	2013	Armagh	207	21	1	25	8.55	8.29	2	3.14	0.699	17	1	9	0	1	0	0	0	Unknown	6
1050	226	1	740	2009	Armagh	207	109	1	4	6.87	8.29	1	3.14	0.694	49	0	7	1	1	1	0	0	Dairy	6
1051	149	0	741	2011	Armagh	207	94	1	2	11.23	8.29	1	3.14	0.624	35	0	7	0	1	1	0	0	Dairy	6
1052	128	0	741	2013	Armagh	207	110	1	2	8.55	8.29	1	1.14	0.624	50	0	7	0	1	1	0	1	Dairy	2
1053	353	2	742	2009	Armagh	211	90	1	10	8.24	8.55	2	6.263	0.6175	41	1	7	1	1	1	0	0	Dairy	4
1054	183	1	743	2012	Armagh	212	18	4	6	7.95	7.17	1	3.14	0.754	8	0	3	0	1	0	0	0	Beef	6
1055	567	3	744	2009	Armagh	214	513	1	50	5.66	8.29	4	4.14	0.768	249	301	9	1	1	0	0	0	Unknown	5
1056	139	0	745	2010	Armagh	217	109	1	2	7.38	8.36	1	6.263	0.821	11	22	9	1	1	0	0	0	Unknown	4
1057	126	0	746	2013	Armagh	208	281	6	8	12.39	12.06	1	1.14	0.767	136	102	7	0	1	1	0	0	Dairy	2
1058	137	0	747	2009	Armagh	216	9	2	3	9.42	7	1	357.14	0.833	1	7	2	0	1	0	0	0	Beef	11
1059	405	2	748	2010	Armagh	211	45	10	24	13.54	8.55	3	2.142	0.653	1e-04	0	4	0	1	0	0	0	Other	1
1060	154	0	749	2012	Armagh	209	97	2	3	5.96	4.43	1	3.14	0.665	37	3	7	0	1	1	0	0	Dairy	6
1061	225	1	750	2010	Armagh	218	408	1	2	10	13.92	1	7.14	0.768	124	56	7	1	1	1	0	0	Dairy	8
1062	376	2	750	2014	Armagh	218	423	15	24	13.33	13.92	1	4.14	0.768	117	4	7	0	1	1	0	1	Dairy	5
1063	261	1	751	2011	Armagh	221	201	1	3	5.2	5.63	1	72.14	0.751	266	290	2	1	1	0	1	0	Beef	11
1064	447	3	751	2013	Armagh	221	135	3	11	8.52	5.63	2	4.14	0.751	350	245	2	0	1	0	1	1	Beef	5
1065	189	1	752	2013	Armagh	209	17	5	7	8.55	8.29	1	3.14	0.598	6	0	9	0	1	0	0	0	Unknown	6
1066	246	1	753	2012	Armagh	208	235	1	5	9.4	12.06	1	3.14	0.613	73	9	9	1	1	0	0	0	Unknown	6
1067	126	0	754	2010	Armagh	220	436	1	2	4.57	6.25	1	4.14	0.679	184	1	7	0	1	1	0	0	Dairy	5
1068	258	1	755	2012	Armagh	210	66	1	2	9.57	6.4	1	3.14	0.755	54	53	3	0	1	0	0	0	Beef	6
1069	296	1	756	2012	Armagh	209	13	1	2	5.96	4.43	1	3.14	0.599	15	6	0	0	1	0	1	0	Beef	6
1070	343	2	757	2012	Armagh	207	42	17	24	8.1	8.29	1	3.14	0.629	20	3	0	0	1	0	0	0	Beef	6
1071	336	2	758	2013	Armagh	216	9	1	2	8.14	7	1	10.14	0.755	1e-04	10	0	1	1	0	0	0	Beef	11
1072	140	0	759	2014	Armagh	214	59	1	2	5.85	8.36	1	1.14	0.83	32	1	7	0	1	1	0	0	Dairy	2
1073	394	2	760	2011	Armagh	220	234	1	8	2.94	6.25	1	5.14	0.7475	92	30	9	1	1	0	0	0	Unknown	3
1074	270	1	761	2014	Armagh	210	90	1	6	8.51	8.55	1	1.14	0.7575	29	0	4	1	1	0	1	0	Other	2
1075	139	0	762	2011	Armagh	220	164	1	2	2.94	6.25	1	4.14	0.752	68	14	7	0	1	1	1	0	Dairy	5
1076	216	1	762	2013	Armagh	220	177	5	10	7.36	6.25	1	4.14	0.752	81	25	7	0	1	1	1	1	Dairy	5
1077	335	2	763	2014	Armagh	210	95	1	3	8.51	8.55	1	1.14	0.752	39	9	4	0	1	0	0	0	Other	2
1078	127	0	764	2010	Armagh	211	109	1	2	13.54	8.55	1	3.14	0.653	64	7	7	0	1	1	0	0	Dairy	6
1079	128	0	765	2010	Armagh	212	21	1	2	2.91	8.29	1	4.14	0.761	11	8	9	1	1	0	0	0	Unknown	5
1080	243	1	766	2009	Armagh	207	104	1	10	6.87	8.29	1	2.142	0.602	45	11	9	1	1	0	0	0	Unknown	1
1081	608	3	766	2010	Armagh	207	118	8	71	6.59	8.29	5	2.142	0.602	19	10	9	0	1	0	0	1	Unknown	1
1082	180	1	766	2012	Armagh	207	123	24	36	8.1	8.29	6	19.14	0.602	80	40	9	0	1	0	0	1	Unknown	11
1083	209	1	766	2013	Armagh	207	62	46	69	8.55	8.29	7	19.14	0.602	84	23	9	0	1	0	0	1	Unknown	11
1084	189	1	766	2014	Armagh	207	117	35	61	3.84	8.29	8	2.142	0.602	72	74	9	0	1	0	0	1	Unknown	1
1085	131	0	766	2015	Armagh	207	100	51	53	7.32	8.29	3	2.142	0.602	69	29	9	0	1	0	0	1	Unknown	1
1086	161	0	767	2013	Armagh	209	5	1	2	8.55	8.29	1	3.14	0.598	2	0	9	0	1	0	0	0	Unknown	6
1087	133	0	768	2012	Armagh	218	262	1	2	11.65	13.92	1	4.14	0.768	86	3	7	0	1	1	1	0	Dairy	5
1088	132	0	769	2014	Armagh	216	466	1	2	5.88	7	1	5.14	0.838	163	0	7	0	1	1	0	0	Dairy	3
1089	143	0	770	2014	Armagh	210	27	4	6	8.51	8.55	1	1.14	0.761	5	17	2	0	1	0	0	0	Beef	2
1090	729	3	771	2013	Armagh	218	682	4	20	14.37	13.92	1	4.14	0.754	208	40	7	0	1	1	1	0	Dairy	5
1091	249	1	772	2011	Armagh	209	149	1	3	2.87	4.43	1	3.14	0.595	115	91	2	1	1	0	0	0	Beef	6
1092	209	1	773	2010	Armagh	207	120	2	4	6.59	8.29	1	3.14	0.621	77	0	9	0	1	0	0	0	Unknown	6
1093	149	0	773	2013	Armagh	207	132	1	2	8.55	8.29	1	3.14	0.621	33	6	9	1	1	0	0	1	Unknown	6
1094	264	1	774	2011	Armagh	207	102	4	8	11.23	8.29	2	3.14	0.608	36	10	7	0	1	1	0	0	Dairy	6
1095	290	1	775	2014	Armagh	218	176	5	9	13.33	13.92	1	4.14	0.852	39	6	7	0	1	1	0	0	Dairy	5
1096	202	1	776	2014	Armagh	217	63	3	8	5.85	8.36	1	1.14	0.994	22	0	7	0	1	1	0	0	Dairy	2
1097	204	1	777	2011	Armagh	207	56	1	1	11.23	8.29	1	3.14	0.632	29	6	9	1	1	0	0	0	Unknown	6
1098	261	1	778	2011	Armagh	207	52	3	6	11.23	8.29	2	1.14	0.695	21	4	0	0	1	0	0	0	Beef	2
1099	157	0	779	2011	Armagh	218	23	1	5	8.62	13.92	1	4.14	0.864	10	4	0	1	1	0	0	0	Beef	5
1100	198	1	780	2014	Armagh	213	29	1	13	6.94	7.11	1	3.14	0.886	74	78	9	1	1	0	0	0	Unknown	6
1101	218	1	781	2014	Armagh	221	122	1	3	3.95	5.63	1	5.14	0.8295	161	111	2	1	1	0	1	0	Beef	3
1102	245	1	782	2013	Armagh	218	112	1	11	14.37	13.92	1	4.14	0.754	42	25	0	1	1	0	0	0	Beef	5
1103	151	0	783	2012	Armagh	217	20	1	1	4.09	6.25	1	6.263	0.657	44	6	9	1	1	0	0	0	Unknown	4
1104	119	0	784	2009	Armagh	220	7	13	15	4.65	6.25	1	4.14	0.678	40	14	9	0	1	0	1	0	Unknown	5
1105	259	1	785	2012	Armagh	218	307	1	6	11.65	13.92	1	4.14	0.768	153	6	7	0	1	1	0	0	Dairy	5
1106	126	0	786	2011	Armagh	209	82	1	2	2.87	4.43	1	1.14	0.613	48	74	2	0	1	0	0	0	Beef	2
1107	196	1	786	2014	Armagh	209	83	1	2	3.26	4.43	1	2.142	0.613	57	65	2	0	1	0	0	1	Beef	1
1108	268	1	787	2014	Armagh	215	79	1	3	2.46	10.56	1	5.14	0.765	28	15	3	1	1	0	0	0	Beef	3
1109	226	1	788	2012	Armagh	207	22	1	2	8.1	8.29	1	3.14	0.593	13	0	9	0	1	0	0	0	Unknown	6
1110	233	1	789	2011	Armagh	217	181	17	33	7.69	8.36	3	3.975	0.994	51	8	7	0	1	1	0	0	Dairy	11
1111	136	0	790	2009	Armagh	211	142	1	2	7.1	8.36	1	6.263	0.833	77	0	7	0	1	1	0	0	Dairy	4
1112	121	0	791	2013	Armagh	220	89	1	2	7.36	6.25	1	2.142	0.67	113	113	2	0	1	0	1	0	Beef	1
1113	147	0	792	2014	Armagh	209	14	1	2	3.26	4.43	1	3.14	0.674	11	1	0	0	1	0	1	0	Beef	6
1114	156	0	793	2009	Armagh	217	574	1	2	11.44	13.92	1	3.14	0.8425	128	0	7	1	1	1	1	0	Dairy	6
1115	175	0	793	2011	Armagh	217	672	3	5	8.62	13.92	1	3.14	0.8425	126	11	7	0	1	1	1	1	Dairy	6
1116	364	2	793	2012	Armagh	217	694	1	3	11.65	13.92	1	1.14	0.8425	125	8	7	1	1	1	1	1	Dairy	2
1117	268	1	794	2013	Armagh	207	117	4	7	8.55	8.29	2	3.14	0.7	41	6	7	0	1	1	0	0	Dairy	6
1118	172	0	795	2012	Armagh	207	74	1	10	8.1	8.29	1	3.14	0.6515	16	9	9	1	1	0	0	0	Unknown	6
1119	183	1	796	2013	Armagh	210	357	3	4	5.26	8.55	1	2.142	0.761	331	3	7	0	1	1	0	0	Dairy	1
1120	246	1	796	2014	Armagh	210	433	1	3	8.51	8.55	1	1.14	0.761	72	1	7	0	1	1	0	1	Dairy	2
1121	309	2	797	2014	Armagh	217	44	1	2	5.85	8.36	1	4.14	0.832	64	0	9	1	1	0	1	0	Unknown	5
1122	202	1	798	2009	Armagh	218	35	1	2	11.44	13.92	1	1.14	0.753	80	73	0	1	1	0	0	0	Beef	2
1123	265	1	798	2011	Armagh	218	46	1	2	8.62	13.92	1	1.14	0.753	80	87	0	1	1	0	0	1	Beef	2
1124	286	1	798	2013	Armagh	218	50	1	3	14.37	13.92	2	4.14	0.753	101	76	0	1	1	0	0	1	Beef	5
1125	142	0	799	2009	Armagh	216	207	1	4	9.42	7	1	1.14	0.754	191	214	2	1	1	0	0	0	Beef	2
1126	133	0	799	2011	Armagh	216	213	3	5	4.44	7	2	4.14	0.754	194	179	2	0	1	0	0	1	Beef	5
1127	365	2	800	2010	Armagh	211	78	10	18	4	4.43	1	3.14	0.652	27	1	9	0	1	0	1	0	Unknown	6
1128	168	0	801	2009	Armagh	216	4	1	2	9.42	7	1	7.14	0.836	2	1	2	0	1	0	0	0	Beef	8
1129	170	0	802	2009	Armagh	209	70	8	9	5.96	4.43	1	2.142	0.667	66	68	0	0	1	0	0	0	Beef	1
1130	575	3	803	2009	Armagh	218	820	1	22	11.44	13.92	3	1.14	0.8385	1618	1176	0	1	1	0	1	0	Beef	2
1131	457	3	803	2012	Armagh	218	321	1	7	11.65	13.92	2	5.14	0.8385	320	273	0	0	0	0	1	1	Beef	3
1132	211	1	803	2014	Armagh	218	532	1	2	13.33	13.92	2	4.14	0.8385	461	531	0	0	1	0	1	1	Beef	5
1133	250	1	803	2015	Armagh	218	324	1	2	11.76	13.92	1	4.14	0.8385	686	532	0	1	1	0	1	1	Beef	5
1134	120	0	804	2009	Armagh	210	38	1	1	8.24	8.55	1	1.14	0.67	40	28	2	1	1	0	0	0	Beef	2
1135	258	1	805	2013	Armagh	215	349	2	3	13.15	10.56	1	4.14	0.758	120	0	7	0	1	1	0	0	Dairy	5
1136	233	1	806	2013	Armagh	221	316	1	4	8.52	5.63	1	4.14	0.84	179	122	0	1	1	0	0	0	Beef	5
1137	265	1	807	2012	Armagh	216	134	18	31	6.66	10.56	4	146.14	0.835	136	11	7	0	1	1	0	0	Dairy	11
1138	127	0	808	2009	Armagh	208	24	1	2	5.04	12.06	1	5.14	0.616	23	16	9	1	1	0	0	0	Unknown	3
1139	346	2	809	2010	Armagh	215	136	1	2	6.57	10.56	1	3.14	0.77	102	107	3	1	0	0	0	0	Beef	6
1140	258	1	809	2013	Armagh	215	197	6	10	13.15	10.56	3	4.14	0.77	158	136	3	0	1	0	0	1	Beef	5
1141	203	1	810	2009	Armagh	208	55	2	6	6.87	8.29	1	1.14	0.6585	24	4	7	0	1	1	0	0	Dairy	2
1142	337	2	810	2011	Armagh	208	50	1	5	11.23	8.29	1	1.14	0.6585	15	0	7	0	1	1	0	1	Dairy	2
1143	238	1	811	2010	Armagh	208	113	1	1	5.83	12.06	1	7.14	0.6	106	97	7	1	1	1	0	0	Dairy	8
1144	148	0	812	2009	Armagh	218	132	1	2	11.44	13.92	1	5.14	0.861	81	95	0	0	1	0	0	0	Beef	3
1145	146	0	812	2011	Armagh	218	130	1	2	8.62	13.92	1	6.263	0.861	98	104	0	0	1	0	0	1	Beef	4
1146	139	0	813	2013	Armagh	214	154	2	3	6.06	8.29	1	3.14	0.847	71	4	7	0	1	1	0	0	Dairy	6
1147	253	1	814	2010	Armagh	217	55	1	5	7.38	8.36	1	11.145	0.746	13	1	7	0	1	1	0	0	Dairy	9
1148	195	1	815	2009	Armagh	208	9	1	2	5.04	12.06	1	1.14	0.69	8	0	9	1	1	0	0	0	Unknown	2
1149	212	1	816	2010	Armagh	217	79	2	5	7.38	8.36	1	4.14	0.828	52	5	0	0	1	0	0	0	Beef	5
1150	346	2	817	2010	Armagh	207	91	1	3	6.59	8.29	1	2.142	0.633	112	103	0	1	1	0	1	0	Beef	1
1151	258	1	818	2012	Armagh	208	220	21	45	9.4	12.06	1	3.14	0.619	28	15	7	0	1	1	1	0	Dairy	6
1152	242	1	819	2011	Armagh	207	52	1	2	11.23	8.29	1	42.142	0.616	40	40	9	1	1	0	0	0	Unknown	11
1153	133	0	820	2009	Armagh	217	24	1	2	7.1	8.36	1	7.14	0.829	21	19	9	0	1	0	0	0	Unknown	8
1154	168	0	821	2013	Armagh	215	71	1	2	13.15	10.56	1	2.142	0.762	49	57	3	0	1	0	0	0	Beef	1
1155	365	2	822	2010	Armagh	216	12	4	6	4	4.43	1	3.14	0.678	20	0	0	0	1	0	1	0	Beef	6
1156	132	0	823	2010	Armagh	221	123	17	19	4.57	6.25	2	4.14	0.751	34	15	9	0	1	0	1	0	Unknown	5
1157	328	2	824	2009	Armagh	218	212	1	2	11.44	13.92	1	2.142	0.755	207	190	0	1	1	0	0	0	Beef	1
1158	380	2	824	2012	Armagh	218	143	1	2	11.65	13.92	1	117.14	0.755	125	94	0	1	1	0	0	1	Beef	11
1159	406	2	824	2014	Armagh	218	183	1	5	13.33	13.92	2	4.14	0.755	190	191	0	0	1	0	0	1	Beef	5
1160	325	2	825	2013	Armagh	209	25	1	4	2.68	4.43	1	73.978	0.605	10	7	3	0	1	0	0	0	Beef	11
1161	133	0	826	2014	Armagh	216	16	1	2	5.88	7	1	122.263	0.841	6	3	2	0	1	0	1	0	Beef	11
1162	194	1	827	2013	Armagh	210	51	1	2	5.26	8.55	1	122.263	0.762	50	31	2	0	1	0	1	0	Beef	11
1163	386	2	828	2012	Armagh	209	46	1	7	5.96	4.43	1	2.142	0.673	43	55	2	1	1	0	0	0	Beef	1
1164	143	0	829	2013	Armagh	209	13	1	2	8.55	8.29	1	3.14	0.603	16	10	9	0	1	0	0	0	Unknown	6
1165	261	1	830	2009	Armagh	217	72	1	8	7.1	8.36	1	4.14	0.787	45	27	9	1	1	0	0	0	Unknown	5
1166	203	1	831	2011	Armagh	218	16	1	1	8.62	13.92	1	5.14	0.7765	26	15	0	1	1	0	0	0	Beef	3
1167	272	1	832	2012	Armagh	218	170	4	10	11.65	13.92	1	5.1035	0.839	53	53	7	0	1	1	0	0	Dairy	11
1168	148	0	833	2009	Armagh	217	55	1	2	7.1	8.36	1	7.14	0.67	53	44	9	0	1	0	0	0	Unknown	8
1169	238	1	834	2014	Armagh	213	269	5	10	6.94	7.11	3	1.14	0.775	71	11	7	0	1	1	0	0	Dairy	2
1170	177	0	834	2015	Armagh	213	89	1	2	8.33	7.11	1	1.14	0.775	169	0	7	0	1	1	0	1	Dairy	2
1171	161	0	835	2011	Armagh	216	419	4	5	11.39	10.56	1	386.14	0.834	106	3	7	0	1	1	0	0	Dairy	11
1172	195	1	835	2015	Armagh	216	442	1	3	8.43	10.56	2	1.14	0.834	94	2	7	0	1	1	0	1	Dairy	2
1173	224	1	836	2014	Armagh	214	101	1	2	7.29	8.29	1	1.14	0.768	32	0	8	0	1	0	0	0	Other	2
1174	206	1	837	2013	Armagh	217	239	8	11	8.75	8.36	1	3.14	0.828	85	5	7	0	1	1	0	0	Dairy	6
1175	538	3	838	2009	Armagh	214	280	1	5	5.66	8.29	1	150.14	0.764	403	387	9	1	1	0	0	0	Unknown	11
1176	179	0	839	2010	Armagh	220	16	2	4	4.57	6.25	1	4.14	0.746	9	16	9	0	1	0	0	0	Unknown	5
1177	129	0	840	2013	Armagh	217	21	1	2	5.26	8.55	1	3.14	0.754	64	74	2	1	1	0	0	0	Beef	6
1178	151	0	841	2014	Armagh	218	324	3	4	13.33	13.92	1	3.975	0.947	107	5	7	0	1	1	0	0	Dairy	11
1179	210	1	842	2010	Armagh	218	65	1	4	10	13.92	1	4.14	0.87	65	61	0	1	1	0	0	0	Beef	5
1180	378	2	843	2014	Armagh	218	24	1	16	13.33	13.92	2	4.14	0.751	13	0	0	0	1	0	0	0	Beef	5
1181	140	0	844	2014	Armagh	214	56	2	4	7.29	8.29	1	4.14	0.8015	39	34	9	0	1	0	0	0	Unknown	5
1182	130	0	845	2013	Armagh	220	21	1	1	7.36	6.25	1	145.14	0.595	32	10	9	1	1	0	0	0	Unknown	11
1183	176	0	846	2011	Armagh	207	28	3	4	11.23	8.29	1	3.14	0.608	13	8	9	0	1	0	0	0	Unknown	6
1184	217	1	847	2010	Armagh	211	78	11	12	8.6	6.4	1	3.14	0.755	67	29	4	0	1	0	0	0	Other	6
1185	324	2	848	2010	Armagh	211	142	1	3	8.6	6.4	1	1.14	0.752	50	16	4	1	1	0	1	0	Other	2
1186	421	3	849	2012	Armagh	217	461	1	9	8.33	8.36	2	5.14	0.671	68	5	7	0	1	1	0	0	Dairy	3
1187	216	1	850	2010	Armagh	217	37	1	2	7.38	8.36	1	4.14	0.838	47	56	9	1	1	0	1	0	Unknown	5
1188	231	1	851	2010	Armagh	217	75	1	2	7.38	8.36	1	4.14	0.999	27	0	7	0	1	1	0	0	Dairy	5
1189	233	1	851	2014	Armagh	217	84	1	2	5.85	8.36	1	72.14	0.999	19	0	7	0	1	1	0	1	Dairy	11
1190	185	1	852	2009	Armagh	214	261	1	2	5.66	8.29	1	2.142	0.836	115	59	7	1	1	1	1	0	Dairy	1
1191	217	1	852	2015	Armagh	214	389	2	3	13.76	8.29	1	4.14	0.836	121	25	7	0	1	1	1	1	Dairy	5
1192	146	0	853	2011	Armagh	217	212	1	2	7.69	8.36	1	4.14	0.836	75	1	7	0	1	1	0	0	Dairy	5
1193	126	0	853	2015	Armagh	217	264	6	8	8.92	8.36	3	1.14	0.836	105	3	7	0	1	1	0	1	Dairy	2
1194	205	1	854	2011	Armagh	207	27	2	3	11.23	8.29	1	5.14	0.691	32	26	9	0	1	0	0	0	Unknown	3
1195	321	2	855	2012	Armagh	214	253	2	8	6.49	7.11	1	3.14	0.968	67	2	7	0	1	1	0	0	Dairy	6
1196	314	2	856	2013	Armagh	208	40	4	27	12.39	12.06	1	19.14	0.759	3	10	0	0	1	0	1	0	Beef	11
1197	133	0	856	2014	Armagh	208	32	14	16	6.92	12.06	3	5.14	0.759	9	5	0	0	1	0	1	1	Beef	3
1198	147	0	856	2015	Armagh	208	33	16	18	5.55	12.06	3	2.142	0.759	16	3	0	0	1	0	1	1	Beef	1
1199	121	0	857	2013	Armagh	207	70	1	2	8.55	8.29	1	3.14	0.626	34	1	7	0	1	1	0	0	Dairy	6
1200	141	0	858	2013	Armagh	220	30	1	1	7.36	6.25	1	27.14	0.753	28	30	7	1	1	1	0	0	Dairy	10
1201	139	0	859	2009	Armagh	218	185	15	17	11.44	13.92	2	1.14	0.77	74	0	7	0	1	1	0	0	Dairy	2
1202	308	2	859	2013	Armagh	218	188	1	10	14.37	13.92	1	4.14	0.77	52	1	7	0	0	1	0	1	Dairy	5
1203	217	1	860	2010	Armagh	218	159	1	2	10	13.92	1	18.129	0.76	56	31	0	0	1	0	0	0	Beef	11
1204	179	0	860	2011	Armagh	218	177	1	8	8.62	13.92	1	4.14	0.76	51	14	0	1	1	0	0	1	Beef	5
1205	191	1	860	2014	Armagh	218	181	1	2	13.33	13.92	1	119.14	0.76	62	54	0	0	1	0	0	1	Beef	11
1206	202	1	861	2010	Armagh	217	115	5	7	7.38	8.36	1	4.14	0.917	51	13	9	0	1	0	1	0	Unknown	5
1207	276	1	861	2012	Armagh	217	65	1	6	8.33	8.36	1	6.263	0.917	46	42	9	1	1	0	1	1	Unknown	4
1208	122	0	861	2015	Armagh	217	59	1	2	8.92	8.36	1	3.14	0.917	50	52	9	1	1	0	1	1	Unknown	6
1209	632	3	862	2012	Armagh	208	149	1	5	9.4	12.06	3	4.14	0.68	351	256	2	1	0	0	1	0	Beef	5
1210	280	1	862	2014	Armagh	208	164	1	2	6.92	12.06	1	2.142	0.68	364	324	2	1	1	0	1	1	Beef	1
1211	239	1	863	2011	Armagh	208	78	1	3	6.66	12.06	1	2.142	0.681	128	133	9	0	1	0	0	0	Unknown	1
1212	211	1	863	2013	Armagh	208	60	1	2	12.39	12.06	1	1.14	0.681	145	121	9	1	1	0	0	1	Unknown	2
1213	291	1	863	2014	Armagh	208	53	1	3	6.92	12.06	1	199.269	0.681	140	114	9	1	1	0	0	1	Unknown	11
1214	315	2	864	2010	Armagh	220	131	1	2	4.57	6.25	1	1.14	0.744	59	10	7	0	1	1	1	0	Dairy	2
1215	213	1	865	2011	Armagh	218	223	1	2	8.62	13.92	1	4.14	0.867	291	277	0	1	1	0	1	0	Beef	5
1216	130	0	866	2010	Armagh	209	31	1	2	4	4.43	1	5.14	0.674	141	14	0	1	1	0	1	0	Beef	3
1217	126	0	867	2009	Armagh	217	29	1	2	7.1	8.36	1	4.14	0.841	8	11	9	0	1	0	0	0	Unknown	5
1218	236	1	868	2010	Armagh	211	85	1	1	8.6	6.4	1	3.14	0.573	729	717	2	1	1	0	0	0	Beef	6
1219	236	1	868	2011	Armagh	211	67	1	2	5.37	6.4	3	3.14	0.573	797	784	2	1	1	0	0	1	Beef	6
1220	374	2	868	2012	Armagh	211	80	1	6	9.57	6.4	3	3.14	0.573	719	723	2	1	1	0	0	1	Beef	6
1221	192	1	868	2013	Armagh	211	59	1	2	5.61	6.4	1	3.14	0.573	566	553	2	1	1	0	0	1	Beef	6
1222	246	1	869	2010	Armagh	215	7	1	2	6.57	10.56	1	19.484	0.768	66	15	3	0	1	0	0	0	Beef	11
1223	126	0	870	2012	Armagh	207	52	1	2	8.1	8.29	1	14.14	0.622	37	1	9	0	1	0	0	0	Unknown	11
1224	156	0	871	2009	Armagh	207	50	3	5	6.87	8.29	1	4.14	0.624	18	6	9	0	1	0	0	0	Unknown	5
1225	124	0	872	2014	Armagh	211	283	1	2	5.26	6.4	1	7.14	0.831	135	14	7	0	1	1	0	0	Dairy	8
1226	261	1	873	2010	Armagh	210	49	12	17	13.54	8.55	1	3.14	0.665	62	55	2	0	1	0	1	0	Beef	6
1227	189	1	873	2014	Armagh	210	67	3	7	8.51	8.55	1	5.14	0.665	34	58	2	0	1	0	1	1	Beef	3
1228	123	0	874	2014	Armagh	218	4	1	4	13.33	13.92	1	2.142	0.767	293	209	0	1	1	0	0	0	Beef	1
1229	122	0	874	2015	Armagh	218	2	1	2	11.76	13.92	1	5.14	0.767	227	115	0	1	1	0	0	1	Beef	3
1230	248	1	875	2011	Armagh	217	373	1	2	7.69	8.36	1	3.14	0.826	104	0	7	1	1	1	0	0	Dairy	6
1231	273	1	876	2013	Armagh	212	26	1	4	3.57	7.17	1	4.14	0.754	68	60	2	1	1	0	0	0	Beef	5
1232	388	2	877	2012	Armagh	218	26	1	3	11.65	13.92	1	4.14	0.766	17	9	0	1	1	0	1	0	Beef	5
1233	193	1	878	2011	Armagh	218	64	1	2	7.69	8.36	1	5.14	0.752	114	94	9	1	1	0	1	0	Unknown	3
1234	379	2	878	2013	Armagh	218	40	1	5	8.75	8.36	1	4.14	0.752	87	61	9	0	1	0	1	1	Unknown	5
1235	150	0	879	2012	Armagh	215	78	1	2	6.66	10.56	1	2.142	0.618	48	44	3	1	1	0	0	0	Beef	1
1236	149	0	880	2010	Armagh	220	65	1	2	4.57	6.25	1	6.263	0.845	38	51	9	1	1	0	0	0	Unknown	4
1237	126	0	881	2014	Armagh	218	57	1	2	13.33	13.92	1	5.14	0.853	44	53	0	0	1	0	0	0	Beef	3
1238	504	3	882	2009	Armagh	210	82	7	22	8.24	8.55	1	14.14	0.66	19	0	1	0	1	0	0	0	Beef	11
1239	233	1	882	2014	Armagh	210	72	18	28	8.51	8.55	3	5.14	0.66	45	18	1	0	1	0	0	1	Beef	3
1240	231	1	882	2015	Armagh	210	105	13	22	8.33	8.55	3	489.14	0.66	16	21	1	0	1	0	0	1	Beef	11
1241	134	0	883	2011	Armagh	211	565	1	2	5.37	6.4	1	7.14	0.652	188	5	7	0	1	1	0	0	Dairy	8
1242	129	0	883	2012	Armagh	211	582	1	3	9.57	6.4	1	3.14	0.652	189	5	7	0	1	1	0	1	Dairy	6
1243	148	0	884	2010	Armagh	221	9	1	1	2.28	5.63	1	232.14	0.748	1e-04	10	2	1	1	0	0	0	Beef	11
1244	132	0	885	2009	Armagh	210	16	1	2	8.24	8.55	1	6.263	0.759	5	14	4	0	1	0	0	0	Other	4
1245	204	1	886	2013	Armagh	214	37	1	2	6.06	8.29	1	2.142	0.767	35	38	9	0	1	0	0	0	Unknown	1
1246	369	2	887	2012	Armagh	212	124	1	3	6.49	7.11	1	4.14	0.837	115	54	9	1	1	0	0	0	Unknown	5
1247	147	0	888	2012	Armagh	220	29	1	2	4.09	6.25	1	146.14	0.683	33	30	0	0	1	0	0	0	Beef	11
1248	377	2	889	2014	Armagh	208	125	6	10	3.26	4.43	1	1.14	0.599	50	75	2	0	1	0	0	0	Beef	2
1249	145	0	890	2010	Armagh	210	69	3	4	13.54	8.55	1	259.14	0.752	89	4	2	0	1	0	0	0	Beef	11
1250	168	0	890	2015	Armagh	210	44	2	4	8.33	8.55	1	1.14	0.752	83	42	2	0	1	0	0	1	Beef	2
1251	127	0	891	2011	Armagh	207	63	3	5	11.23	8.29	1	3.14	0.6965	23	0	9	0	1	0	0	0	Unknown	6
1252	232	1	892	2010	Armagh	216	650	3	9	4.51	7	2	1.14	0.755	175	7	7	0	1	1	1	0	Dairy	2
1253	296	1	892	2013	Armagh	216	738	3	10	8.14	7	1	3.975	0.755	162	6	7	0	1	1	1	1	Dairy	11
1254	266	1	893	2012	Armagh	209	328	2	5	5.96	4.43	1	1.14	0.609	113	2	7	0	1	1	1	0	Dairy	2
1255	834	3	894	2012	Armagh	211	53	1	3	9.57	6.4	2	3.975	0.7565	193	153	2	0	1	0	1	0	Beef	11
1256	255	1	895	2011	Armagh	212	109	1	2	13.09	7.17	1	3.14	0.831	80	0	2	1	1	0	0	0	Beef	6
1257	327	2	895	2015	Armagh	212	59	2	6	6.74	7.17	2	5.14	0.831	111	93	2	0	1	0	0	1	Beef	3
1258	140	0	896	2014	Armagh	217	24	1	2	5.88	7	1	7.14	0.747	13	13	2	0	1	0	0	0	Beef	8
1259	140	0	897	2012	Armagh	211	14	1	2	9.57	6.4	1	84.14	0.745	26	27	0	0	1	0	0	0	Beef	11
1260	141	0	897	2014	Armagh	211	22	1	2	5.26	6.4	1	3.14	0.745	50	51	0	0	1	0	0	1	Beef	6
1261	183	1	898	2010	Armagh	211	29	1	2	8.6	6.4	1	2.142	0.57	17	4	4	0	1	0	0	0	Other	1
1262	135	0	899	2012	Armagh	217	40	1	2	8.33	8.36	1	2.142	0.829	32	36	9	0	1	0	0	0	Unknown	1
1263	209	1	900	2012	Armagh	210	69	2	3	3.29	8.55	1	103.142	0.761	72	65	3	0	1	0	0	0	Beef	11
1264	142	0	901	2009	Armagh	218	67	1	2	11.39	10.56	1	6.263	0.752	77	90	3	0	1	0	0	0	Beef	4
1265	193	1	902	2011	Armagh	216	6	1	2	4.44	7	1	147.14	0.834	72	64	2	1	1	0	0	0	Beef	11
1266	875	3	903	2009	Armagh	208	609	1	22	5.04	12.06	5	2.142	0.605	501	453	0	0	1	0	0	0	Beef	1
1267	123	0	904	2012	Armagh	208	85	1	2	8.1	8.29	1	3.14	0.6175	41	7	9	1	1	0	0	0	Unknown	6
1268	150	0	905	2009	Armagh	209	61	1	2	5.96	4.43	1	2.142	0.661	17	2	0	0	1	0	0	0	Beef	1
1269	170	0	906	2010	Armagh	214	106	1	2	2.91	8.29	1	14.14	0.844	112	18	9	1	1	0	0	0	Unknown	11
1270	625	3	907	2009	Armagh	215	167	1	4	11.39	10.56	2	19.14	0.768	560	653	3	1	1	0	0	0	Beef	11
1271	328	2	907	2012	Armagh	215	139	1	3	6.66	10.56	1	3.14	0.768	186	214	3	1	1	0	0	1	Beef	6
1272	125	0	908	2013	Armagh	217	14	1	2	8.75	8.36	1	3.975	0.992	12	0	9	0	1	0	0	0	Unknown	11
1273	130	0	909	2010	Armagh	209	193	1	2	6.59	8.29	1	1.14	0.603	136	114	0	1	1	0	0	0	Beef	2
1274	179	0	909	2012	Armagh	209	131	1	2	8.1	8.29	1	3.14	0.603	101	29	0	1	1	0	0	1	Beef	6
1275	329	2	910	2013	Armagh	218	77	3	9	14.37	13.92	1	4.14	0.8075	140	37	0	0	1	0	0	0	Beef	5
1276	318	2	911	2011	Armagh	214	94	1	4	2.7	7.11	1	3.14	0.968	52	54	9	1	1	0	0	0	Unknown	6
1277	138	0	911	2013	Armagh	214	72	1	2	9.33	7.11	1	1.14	0.968	44	29	9	0	1	0	0	1	Unknown	2
1278	325	2	911	2015	Armagh	214	70	1	4	8.33	7.11	1	4.14	0.968	46	51	9	0	1	0	0	1	Unknown	5
1279	164	0	912	2009	Armagh	217	52	1	1	3.48	7.17	1	232.14	0.992	57	2	4	1	1	0	0	0	Other	11
1280	253	1	913	2009	Armagh	216	202	4	6	9.42	7	1	7.14	0.751	65	55	7	0	1	1	0	0	Dairy	8
1281	327	2	914	2013	Armagh	213	69	2	12	9.33	7.11	3	1.14	0.855	30	4	9	0	1	0	0	0	Unknown	2
1282	140	0	915	2011	Armagh	213	32	1	2	2.7	7.11	1	3.14	0.8085	8	2	7	0	1	1	1	0	Dairy	6
1283	139	0	916	2009	Armagh	210	180	4	6	8.24	8.55	1	2.142	0.761	99	91	7	0	1	1	0	0	Dairy	1
1284	303	2	917	2012	Armagh	217	53	1	3	8.33	8.36	2	2.142	0.996	345	343	9	1	1	0	0	0	Unknown	1
1285	157	0	917	2015	Armagh	217	35	1	2	8.92	8.36	1	1.14	0.996	212	224	9	1	1	0	0	1	Unknown	2
1286	221	1	918	2009	Armagh	212	164	1	2	3.48	7.17	1	117.14	0.7555	255	264	3	1	1	0	0	0	Beef	11
1287	128	0	919	2012	Armagh	217	250	1	2	8.33	8.36	1	4.14	0.994	111	1	7	1	1	1	0	0	Dairy	5
1288	314	2	920	2013	Armagh	215	129	2	3	13.15	10.56	1	3.14	0.77	41	3	7	0	1	1	0	0	Dairy	6
1289	681	3	921	2011	Armagh	218	144	1	8	7.69	8.36	3	5.14	0.764	173	138	9	1	1	0	1	0	Unknown	3
1290	372	2	921	2013	Armagh	218	120	2	6	8.75	8.36	2	4.14	0.764	177	166	9	0	1	0	1	1	Unknown	5
1291	175	0	922	2010	Armagh	218	95	2	3	10	13.92	1	4.14	0.954	37	34	0	0	1	0	0	0	Beef	5
1292	233	1	923	2014	Armagh	208	104	6	30	3.26	4.43	1	5.14	0.764	76	9	0	0	1	0	1	0	Beef	3
1293	188	1	924	2013	Armagh	208	316	54	63	12.39	12.06	2	1.14	0.619	124	0	7	0	1	1	1	0	Dairy	2
1294	101	0	925	2009	Armagh	217	61	1	1	7.1	8.36	1	5.14	0.9165	71	65	9	1	1	0	1	0	Unknown	3
1295	144	0	925	2011	Armagh	217	58	1	4	7.69	8.36	1	2.142	0.9165	51	60	9	1	1	0	1	1	Unknown	1
1296	141	0	926	2014	Armagh	214	92	1	2	7.29	8.29	1	1.14	0.841	64	54	9	1	1	0	0	0	Unknown	2
1297	153	0	927	2013	Armagh	208	12	1	2	5.26	8.55	1	3.14	0.759	6	4	4	0	1	0	0	0	Other	6
1298	127	0	928	2013	Armagh	213	8	1	2	9.33	7.11	1	2.142	0.92775	8	12	9	0	1	0	0	0	Unknown	1
1299	132	0	929	2009	Armagh	215	43	1	2	11.39	10.56	1	19.14	0.7615	9	21	3	0	1	0	0	0	Beef	11
1300	267	1	930	2013	Armagh	218	140	1	3	14.37	13.92	1	3.14	0.8085	54	8	7	0	1	1	0	0	Dairy	6
1301	167	0	930	2015	Armagh	218	142	1	2	11.76	13.92	1	1.14	0.8085	51	0	7	0	1	1	0	1	Dairy	2
1302	204	1	931	2012	Armagh	218	13	3	5	11.65	13.92	1	4.14	0.751	4	13	0	0	1	0	0	0	Beef	5
1303	260	1	931	2014	Armagh	218	18	1	4	13.33	13.92	1	4.14	0.751	1e-04	0	0	0	1	0	0	1	Beef	5
1304	139	0	932	2012	Armagh	217	35	1	2	8.33	8.36	1	4.14	0.913	12	41	9	0	1	0	0	0	Unknown	5
1305	140	0	932	2015	Armagh	217	71	1	2	8.92	8.36	1	5.14	0.913	66	83	9	0	1	0	0	1	Unknown	3
1306	731	3	933	2014	Armagh	212	357	1	6	1.13	7.17	1	19.14	0.677	458	266	3	1	1	0	0	0	Beef	11
1307	157	0	934	2013	Armagh	215	76	1	2	13.15	10.56	1	2.142	0.768	58	68	0	1	1	0	0	0	Beef	1
1308	199	1	935	2010	Armagh	217	81	1	1	7.38	8.36	1	2.142	0.822	79	139	9	1	1	0	0	0	Unknown	1
1309	689	3	936	2010	Armagh	207	491	1	12	6.59	8.29	1	3.14	0.697	79	0	7	1	0	1	0	0	Dairy	6
1310	331	2	936	2014	Armagh	207	429	1	4	3.84	8.29	1	112.14	0.697	152	13	7	1	1	1	0	1	Dairy	11
1311	436	3	937	2014	Armagh	217	16	1	7	5.85	8.36	2	1.14	0.836	36	22	9	1	1	0	0	0	Unknown	2
1312	160	0	938	2013	Armagh	207	60	1	1	8.55	8.29	1	24.13	0.7	15	75	9	1	1	0	0	0	Unknown	11
1313	176	0	939	2009	Armagh	220	45	1	2	4.65	6.25	1	5.14	0.768	18	38	9	0	1	0	0	0	Unknown	3
1314	154	0	940	2011	Armagh	218	46	1	3	8.62	13.92	1	4.14	0.77	27	15	0	0	1	0	0	0	Beef	5
1315	235	1	941	2011	Armagh	218	148	1	2	7.69	8.36	1	33.14	0.845	38	5	7	0	1	1	1	0	Dairy	11
1316	217	1	942	2011	Armagh	207	62	3	5	11.23	8.29	1	3.14	0.6	68	88	9	0	1	0	0	0	Unknown	6
1317	148	0	943	2014	Armagh	214	315	1	3	7.29	8.29	1	3.14	0.87	104	5	7	1	1	1	0	0	Dairy	6
1318	181	1	944	2013	Armagh	221	64	3	4	8.52	5.63	1	4.14	0.831	15	6	0	0	1	0	1	0	Beef	5
1319	253	1	945	2013	Armagh	220	206	1	2	7.36	6.25	2	3.14	0.615	179	150	9	1	1	0	1	0	Unknown	6
1320	473	3	945	2014	Armagh	220	174	1	4	6.54	6.25	2	2.142	0.615	150	112	9	1	1	0	1	1	Unknown	1
1321	198	1	946	2013	Armagh	209	21	1	2	2.68	4.43	1	18.129	0.665	47	25	0	1	1	0	0	0	Beef	11
1322	261	1	947	2010	Armagh	210	24	1	4	13.54	8.55	1	3.14	0.665	1e-04	15	2	0	1	0	1	0	Beef	6
1323	339	2	948	2014	Armagh	208	145	1	7	6.92	12.06	1	5.14	0.757	227	187	9	1	1	0	0	0	Unknown	3
1324	126	0	949	2011	Armagh	212	16	2	4	13.09	7.17	1	1.14	0.916	4	2	4	0	1	0	0	0	Other	2
1325	225	1	950	2011	Armagh	211	252	1	9	5.37	6.4	1	1.14	0.755	132	22	0	0	1	0	1	0	Beef	2
1326	130	0	951	2011	Armagh	217	70	1	1	7.69	8.36	1	5.14	0.757	70	70	7	1	1	1	0	0	Dairy	3
1327	309	2	952	2012	Armagh	216	186	2	3	8.08	7	2	3.975	0.83	249	300	0	0	1	0	0	0	Beef	11
1328	273	1	952	2015	Armagh	216	160	1	2	7.29	7	1	1.14	0.83	322	269	0	0	1	0	0	1	Beef	2
1329	144	0	953	2012	Armagh	209	8	1	1	5.96	4.43	1	2.142	0.597	6	8	3	1	1	0	0	0	Beef	1
1330	692	3	954	2011	Armagh	214	213	1	26	5.76	8.29	1	2.142	0.768	31	74	0	0	1	0	1	0	Beef	1
1331	200	1	955	2013	Armagh	221	23	6	10	8.52	5.63	1	4.14	0.753	10	2	0	0	1	0	0	0	Beef	5
1332	363	2	956	2010	Armagh	208	244	1	8	5.83	12.06	1	5.14	0.6855	514	187	9	0	1	0	1	0	Unknown	3
1333	514	3	956	2012	Armagh	208	238	1	12	9.4	12.06	8	1.14	0.6855	473	411	9	1	1	0	1	1	Unknown	2
1334	253	1	956	2014	Armagh	208	274	1	8	6.92	12.06	3	2.142	0.6855	586	730	9	1	1	0	1	1	Unknown	1
1335	141	0	957	2011	Armagh	217	100	1	2	7.69	8.36	1	3.14	0.916	75	21	7	0	1	1	0	0	Dairy	6
1336	353	2	958	2012	Armagh	212	56	1	4	7.95	7.17	1	3.14	0.579	73	23	3	1	1	0	1	0	Beef	6
1337	182	1	958	2013	Armagh	212	97	1	2	3.57	7.17	1	3.14	0.579	42	25	3	1	1	0	1	1	Beef	6
1338	212	1	959	2009	Armagh	217	89	1	3	6.06	6.4	2	2.142	0.834	607	658	9	1	1	0	0	0	Unknown	1
1339	147	0	959	2010	Armagh	217	81	1	2	8.6	6.4	3	2.142	0.834	956	1003	9	1	1	0	0	1	Unknown	1
1340	302	2	960	2014	Armagh	217	99	3	10	13.33	13.92	1	4.14	0.767	31	18	0	0	1	0	0	0	Beef	5
1341	191	1	961	2011	Armagh	207	86	2	8	11.23	8.29	1	3.14	0.696	83	64	9	0	1	0	0	0	Unknown	6
1342	127	0	962	2013	Armagh	218	31	1	1	8.75	8.36	1	4.14	0.7535	3	38	3	0	1	0	1	0	Beef	5
1343	125	0	963	2011	Armagh	212	54	2	3	13.09	7.17	1	3.14	0.754	22	7	3	0	1	0	1	0	Beef	6
1344	219	1	964	2013	Armagh	211	15	1	3	5.61	6.4	1	3.14	0.754	15	15	2	0	1	0	0	0	Beef	6
1345	205	1	965	2010	Armagh	220	152	1	3	4.57	6.25	2	24.13	0.673	258	19	9	1	1	0	0	0	Unknown	11
1346	360	2	966	2014	Armagh	221	72	1	5	13.33	13.92	1	2.142	0.664	198	158	0	1	1	0	0	0	Beef	1
1347	258	1	967	2009	Armagh	217	67	1	2	7.1	8.36	1	206.14	0.757	23	7	3	0	1	0	1	0	Beef	11
1348	313	2	967	2010	Armagh	217	39	1	3	7.38	8.36	1	438.263	0.757	18	0	3	0	1	0	1	1	Beef	11
1349	197	1	968	2010	Armagh	208	261	1	3	5.83	12.06	2	4.14	0.688	282	12	7	1	1	1	0	0	Dairy	5
1350	454	3	968	2014	Armagh	208	273	1	7	6.92	12.06	2	1.14	0.688	177	43	7	1	1	1	0	1	Dairy	2
1351	126	0	969	2013	Armagh	216	57	11	13	8.14	7	1	104.14	0.921	36	5	2	0	1	0	0	0	Beef	11
1352	128	0	970	2011	Armagh	221	98	2	3	5.2	5.63	1	430.14	0.746	82	121	2	0	1	0	0	0	Beef	11
1353	145	0	971	2013	Armagh	221	21	1	2	8.52	5.63	1	4.14	0.835	8	21	9	0	1	0	0	0	Unknown	5
1354	312	2	972	2010	Armagh	211	68	13	14	13.54	8.55	3	2.142	0.582	10	3	4	0	1	0	0	0	Other	1
1355	181	1	973	2013	Armagh	218	59	2	3	8.52	5.63	1	4.14	0.751	18	4	0	0	1	0	1	0	Beef	5
1356	245	1	974	2014	Armagh	220	300	1	8	6.54	6.25	4	1.14	0.668	616	617	9	1	1	0	0	0	Unknown	2
1357	127	0	975	2014	Armagh	214	147	1	2	7.29	8.29	1	1.14	0.844	37	14	7	0	1	1	1	0	Dairy	2
1358	181	1	976	2009	Armagh	210	20	1	2	8.24	8.55	1	3.14	0.752	5	8	4	0	1	0	0	0	Other	6
1359	236	1	977	2012	Armagh	218	81	1	2	11.65	13.92	1	146.14	0.947	56	41	0	0	1	0	1	0	Beef	11
1360	114	0	978	2012	Armagh	217	63	1	1	7.95	7.17	1	3.14	0.989	52	37	4	1	1	0	1	0	Other	6
1361	133	0	978	2014	Armagh	217	48	1	1	1.13	7.17	1	4.14	0.989	46	30	4	1	1	0	1	1	Other	5
1362	177	0	979	2010	Armagh	217	22	1	2	7.38	8.36	1	4.14	0.659	52	36	9	1	1	0	0	0	Unknown	5
1363	178	0	979	2011	Armagh	217	21	1	2	7.69	8.36	1	4.14	0.659	72	49	9	1	1	0	0	1	Unknown	5
1364	476	3	979	2014	Armagh	217	53	1	17	5.85	8.36	2	4.14	0.659	65	47	9	1	1	0	0	1	Unknown	5
1365	339	2	980	2010	Armagh	207	147	1	7	6.59	8.29	1	3.14	0.66125	86	110	9	1	1	0	0	0	Unknown	6
1366	424	3	980	2013	Armagh	207	149	1	4	8.55	8.29	2	4.14	0.66125	102	132	9	1	1	0	0	1	Unknown	5
1367	756	3	981	2013	Armagh	215	50	33	41	13.15	10.56	2	3.14	0.76	17	0	3	0	1	0	0	0	Beef	6
1368	225	1	982	2011	Armagh	207	24	4	13	11.23	8.29	1	3.14	0.693	5	0	7	0	1	1	0	0	Dairy	6
1369	126	0	983	2013	Armagh	214	32	1	2	6.06	8.29	1	4.14	0.767	14	3	9	0	1	0	1	0	Unknown	5
1370	211	1	984	2009	Armagh	207	52	1	3	6.87	8.29	2	2.142	0.608	52	36	9	0	1	0	0	0	Unknown	1
1371	217	1	985	2009	Armagh	220	78	1	2	4.65	6.25	1	2.142	0.668	114	119	9	1	1	0	1	0	Unknown	1
1372	241	1	985	2011	Armagh	220	110	1	7	2.94	6.25	3	7.14	0.668	253	309	9	1	1	0	1	1	Unknown	8
1373	294	1	985	2015	Armagh	220	100	1	2	7.1	6.25	1	5.14	0.668	223	250	9	1	1	0	1	1	Unknown	3
1374	370	2	986	2013	Armagh	208	66	6	8	12.39	12.06	1	1.14	0.618	44	37	0	0	1	0	0	0	Beef	2
1375	202	1	987	2009	Armagh	209	20	1	3	5.96	4.43	1	4.14	0.674	12	1	0	0	1	0	1	0	Beef	5
1376	203	1	988	2010	Armagh	213	45	4	7	5.26	7.11	1	6.263	0.589	57	20	9	0	1	0	0	0	Unknown	4
1377	204	1	989	2013	Armagh	216	177	1	2	8.14	7	1	5.14	0.754	166	49	9	1	1	0	0	0	Unknown	3
1378	168	0	990	2011	Armagh	207	141	3	5	11.23	8.29	1	3.14	0.697	42	59	9	0	1	0	1	0	Unknown	6
1379	141	0	990	2014	Armagh	207	216	1	2	3.84	8.29	1	3.14	0.697	76	18	9	1	1	0	1	1	Unknown	6
1380	308	2	991	2012	Armagh	207	239	1	9	8.1	8.29	1	1.14	0.628	64	29	9	1	1	0	1	0	Unknown	2
1381	188	1	991	2013	Armagh	207	166	4	6	8.55	8.29	2	1.14	0.628	111	8	9	0	1	0	1	1	Unknown	2
1382	531	3	992	2012	Armagh	218	42	1	4	11.65	13.92	1	4.14	0.867	1e-04	0	0	0	1	0	1	0	Beef	5
1383	133	0	993	2009	Armagh	220	84	1	2	4.65	6.25	1	7.14	0.686	88	94	2	0	1	0	1	0	Beef	8
1384	192	1	994	2011	Armagh	217	21	1	2	7.69	8.36	1	4.14	0.836	116	111	9	0	1	0	0	0	Unknown	5
1385	374	2	995	2011	Armagh	217	198	11	14	7.69	8.36	1	3.975	0.994	81	94	9	0	1	0	0	0	Unknown	11
1386	140	0	996	2013	Armagh	218	141	2	4	14.37	13.92	1	4.14	0.754	51	11	0	0	1	0	0	0	Beef	5
1387	184	1	997	2009	Armagh	218	264	4	6	11.44	13.92	2	1.14	0.861	687	734	9	0	1	0	0	0	Unknown	2
1388	561	3	997	2010	Armagh	218	286	1	6	10	13.92	2	4.14	0.861	650	602	9	1	1	0	0	1	Unknown	5
1389	224	1	997	2012	Armagh	218	270	1	2	11.65	13.92	1	3.14	0.861	342	298	9	0	1	0	0	1	Unknown	6
1390	195	1	998	2010	Armagh	207	95	1	2	6.59	8.29	1	3.14	0.702	46	4	9	0	1	0	1	0	Unknown	6
1391	243	1	999	2013	Armagh	207	67	1	1	8.55	8.29	1	1.14	0.624	62	45	9	0	1	0	1	0	Unknown	2
1392	261	1	1000	2010	Armagh	209	55	1	1	4	4.43	3	1.14	0.661	265	67	2	1	1	0	0	0	Beef	2
1393	663	3	1000	2011	Armagh	209	97	1	10	2.87	4.43	4	2.142	0.661	217	394	2	1	1	0	0	1	Beef	1
1394	153	0	1000	2014	Armagh	209	71	1	1	3.26	4.43	1	2.142	0.661	319	210	2	1	1	0	0	1	Beef	1
1395	289	1	1001	2012	Armagh	218	195	1	1	11.65	13.92	1	4.14	0.954	229	195	0	1	1	0	0	0	Beef	5
1396	389	2	1002	2011	Armagh	218	48	1	3	8.62	13.92	1	15.14	0.867	53	32	0	1	1	0	0	0	Beef	11
1397	359	2	1003	2011	Armagh	218	707	1	32	8.62	13.92	1	4.14	0.78	320	2	7	1	1	1	0	0	Dairy	5
1398	239	1	1003	2014	Armagh	218	685	1	2	13.33	13.92	1	7.14	0.78	204	5	7	0	1	1	0	1	Dairy	8
1399	133	0	1004	2013	Armagh	216	289	1	2	8.75	8.36	1	432.14	0.837	134	8	7	0	1	1	0	0	Dairy	11
1400	141	0	1005	2014	Armagh	214	203	5	7	7.29	8.29	1	1.14	0.859	123	33	7	0	1	1	0	0	Dairy	2
1401	267	1	1005	2015	Armagh	214	245	1	3	13.76	8.29	2	1.14	0.859	58	33	7	0	1	1	0	1	Dairy	2
1402	211	1	1006	2011	Armagh	212	101	31	36	13.09	7.17	2	3.14	0.749	38	41	3	0	1	0	0	0	Beef	6
1403	136	0	1007	2013	Armagh	214	111	1	2	6.06	8.29	1	4.14	0.836	52	0	7	0	1	1	0	0	Dairy	5
1404	141	0	1008	2013	Armagh	220	97	1	2	7.36	6.25	1	4.14	0.615	39	0	7	0	1	1	0	0	Dairy	5
1405	128	0	1009	2014	Armagh	208	36	1	2	6.92	12.06	1	17.142	0.616	43	44	7	1	1	1	0	0	Dairy	11
1406	155	0	1010	2012	Armagh	217	166	1	2	8.33	8.36	1	4.14	0.992	43	25	7	0	1	1	0	0	Dairy	5
1407	210	1	1010	2014	Armagh	217	174	5	8	5.85	8.36	1	1.14	0.992	48	16	7	0	1	1	0	1	Dairy	2
1408	177	0	1011	2011	Armagh	207	33	1	2	11.23	8.29	1	2.142	0.7	18	4	0	1	1	0	0	0	Beef	1
1409	187	1	1012	2009	Armagh	214	94	1	3	5.66	8.29	1	2.142	0.981	54	11	0	0	1	0	0	0	Beef	1
1410	212	1	1013	2011	Armagh	208	47	1	2	6.66	12.06	1	3.14	0.763	19	9	9	0	1	0	0	0	Unknown	6
1411	157	0	1014	2009	Armagh	215	117	1	2	11.39	10.56	1	3.14	0.763	58	0	7	0	1	1	0	0	Dairy	6
1412	123	0	1014	2013	Armagh	215	163	1	2	13.15	10.56	1	3.14	0.763	35	0	7	1	1	1	0	1	Dairy	6
1413	242	1	1015	2010	Armagh	217	105	1	2	7.38	8.36	1	15.14	0.836	231	231	9	1	1	0	0	0	Unknown	11
1414	183	1	1016	2014	Armagh	218	65	1	2	13.33	13.92	1	119.14	0.867	10	18	0	0	1	0	0	0	Beef	11
1415	205	1	1017	2011	Armagh	212	30	1	7	13.09	7.17	1	1.14	0.754	20	0	4	1	1	0	0	0	Other	2
1416	282	1	1018	2009	Armagh	218	293	1	20	11.44	13.92	3	1.14	0.77	107	17	7	1	1	1	0	0	Dairy	2
1417	181	1	1019	2011	Armagh	216	140	1	2	4.44	7	1	3.14	0.838	139	159	2	1	1	0	0	0	Beef	6
1418	407	2	1020	2014	Armagh	218	71	1	12	5.85	8.36	3	1.14	0.83	53	71	2	0	1	0	0	0	Beef	2
1419	135	0	1021	2012	Armagh	220	120	1	3	4.09	6.25	1	3.14	0.743	24	17	7	0	1	1	0	0	Dairy	6
1420	154	0	1022	2011	Armagh	214	65	2	4	7.69	8.36	2	3.14	0.838	61	68	3	0	1	0	0	0	Beef	6
1421	190	1	1022	2013	Armagh	214	73	1	2	8.75	8.36	1	3.14	0.838	65	49	3	1	1	0	0	1	Beef	6
1422	126	0	1022	2015	Armagh	214	69	1	2	8.92	8.36	1	1.14	0.838	58	48	3	0	1	0	0	1	Beef	2
1423	133	0	1023	2013	Armagh	208	23	4	6	12.39	12.06	1	1.14	0.619	11	6	8	0	1	0	0	0	Other	2
1424	155	0	1024	2010	Armagh	207	171	2	3	6.59	8.29	1	3.14	0.695	66	0	7	0	1	1	0	0	Dairy	6
1425	216	1	1024	2011	Armagh	207	195	2	5	11.23	8.29	1	3.14	0.695	75	0	7	0	1	1	0	1	Dairy	6
1426	127	0	1025	2014	Armagh	218	92	1	2	13.33	13.92	1	2.142	0.863	24	3	7	0	1	1	0	0	Dairy	1
1427	296	1	1026	2012	Armagh	209	81	8	12	5.96	4.43	2	3.14	0.595	58	39	7	0	1	1	1	0	Dairy	6
1428	294	1	1027	2010	Armagh	208	108	30	79	5.83	12.06	2	3.14	0.759	82	1	7	0	1	1	0	0	Dairy	6
1429	140	0	1027	2012	Armagh	208	149	2	4	9.4	12.06	1	3.14	0.759	40	36	7	0	1	1	0	1	Dairy	6
1430	72	0	1028	2010	Armagh	216	369	1	1	4.51	7	3	2.142	0.835	1842	1506	0	1	1	0	0	0	Beef	1
1431	247	1	1029	2011	Armagh	208	103	2	3	6.66	12.06	1	3.14	0.764	31	28	0	0	1	0	0	0	Beef	6
1432	119	0	1030	2009	Armagh	211	10	2	3	8.24	8.55	1	3.975	0.653	22	22	2	0	1	0	0	0	Beef	11
1433	178	0	1031	2012	Armagh	213	121	1	2	6.49	7.11	2	3.14	0.589	270	78	9	1	1	0	0	0	Unknown	6
1434	274	1	1031	2013	Armagh	213	54	1	4	9.33	7.11	1	5.14	0.589	159	82	9	1	1	0	0	1	Unknown	3
1435	209	1	1032	2014	Armagh	214	416	6	7	7.29	8.29	1	3.975	0.765	149	17	7	0	1	1	1	0	Dairy	11
1436	135	0	1033	2010	Armagh	211	53	1	2	8.6	6.4	1	1.14	0.752	35	15	4	0	1	0	0	0	Other	2
1437	211	1	1033	2015	Armagh	211	44	7	26	4.04	6.4	3	1.14	0.752	20	2	4	0	1	0	0	1	Other	2
1438	159	0	1034	2010	Armagh	220	53	1	2	4.57	6.25	1	1.14	0.681	15	32	9	0	1	0	0	0	Unknown	2
1439	165	0	1035	2013	Armagh	212	126	1	2	3.57	7.17	1	3.14	0.74	96	37	3	1	1	0	0	0	Beef	6
1440	155	0	1036	2013	Armagh	208	309	5	6	12.39	12.06	1	1.14	0.684	87	36	7	0	1	1	0	0	Dairy	2
1441	259	1	1037	2013	Armagh	207	142	2	5	8.55	8.29	1	3.14	0.611	47	18	7	0	1	1	0	0	Dairy	6
1442	390	2	1038	2014	Armagh	220	54	26	34	6.54	6.25	1	1.14	0.755	21	0	9	0	1	0	0	0	Unknown	2
1443	136	0	1039	2014	Armagh	218	88	1	2	13.33	13.92	1	8.14	0.853	43	37	0	0	1	0	0	0	Beef	11
1444	209	1	1040	2012	Armagh	216	100	1	2	8.08	7	1	5.14	0.834	64	68	2	0	1	0	0	0	Beef	3
1445	365	2	1041	2012	Armagh	210	53	2	5	9.57	6.4	1	3.975	0.758	39	43	3	0	1	0	0	0	Beef	11
1446	252	1	1042	2011	Armagh	212	59	13	21	13.09	7.17	1	3.14	0.677	30	13	3	0	1	0	0	0	Beef	6
1447	133	0	1043	2012	Armagh	212	40	6	8	7.95	7.17	1	3.14	0.754	38	50	3	0	1	0	0	0	Beef	6
1448	203	1	1044	2014	Armagh	213	48	3	6	6.94	7.11	2	114.14	0.9085	15	0	9	0	1	0	0	0	Unknown	11
1449	1113	3	1045	2010	Armagh	208	247	1	30	5.83	12.06	10	19.14	0.684	1075	673	9	1	1	0	0	0	Unknown	11
1450	401	2	1045	2013	Armagh	208	207	1	10	12.39	12.06	2	19.14	0.684	1024	848	9	1	1	0	0	1	Unknown	11
1451	175	0	1046	2013	Armagh	221	30	1	2	8.52	5.63	1	4.14	0.735	16	45	2	0	1	0	1	0	Beef	5
1452	211	1	1047	2010	Armagh	218	181	1	2	10	13.92	1	19.14	0.85175	117	5	0	1	1	0	0	0	Beef	11
1453	143	0	1048	2013	Armagh	219	19	1	2	11.84	9.89	1	5.14	0.766	46	67	9	0	1	0	0	0	Unknown	3
1454	236	1	1049	2012	Armagh	221	45	1	6	6.21	5.63	1	4.14	0.668	110	103	0	1	1	0	0	0	Beef	5
1455	174	0	1049	2014	Armagh	221	57	1	2	3.95	5.63	1	4.14	0.668	92	100	0	0	1	0	0	1	Beef	5
1456	357	2	1050	2013	Armagh	223	296	2	13	4.13	6.71	1	6.263	0.816	97	1	7	0	1	1	0	0	Dairy	4
1457	174	0	1051	2014	Armagh	221	193	3	3	3.95	5.63	1	4.14	0.83	28	16	7	0	1	1	0	0	Dairy	5
1458	127	0	1052	2009	Armagh	221	46	1	2	5.08	5.63	1	2.142	0.746	49	56	2	0	1	0	0	0	Beef	1
1459	449	3	1053	2009	Armagh	222	260	1	13	5.81	5.74	4	4.14	1.0345	407	398	2	1	1	0	1	0	Beef	5
1460	946	3	1053	2011	Armagh	222	280	1	41	1.78	5.74	2	3.975	1.0345	514	476	2	1	1	0	1	1	Beef	11
1461	359	2	1054	2012	Armagh	219	75	1	2	16.88	9.89	1	4.14	0.764	73	61	9	1	1	0	0	0	Unknown	5
1462	342	2	1055	2012	Armagh	222	95	2	13	5.71	5.74	1	5.14	0.729	30	34	7	0	1	1	0	0	Dairy	3
1463	227	1	1056	2012	Armagh	221	405	1	2	6.21	5.63	1	297.263	0.7825	177	4	7	1	1	1	1	0	Dairy	11
1464	125	0	1057	2010	Armagh	219	33	1	2	6.84	9.89	1	113.14	0.766	97	51	0	0	1	0	0	0	Beef	11
1465	191	1	1058	2014	Armagh	221	95	1	2	3.95	5.63	1	2.142	0.748	34	23	0	1	1	0	0	0	Beef	1
1466	170	0	1059	2011	Armagh	219	27	1	2	11.33	9.89	1	2.142	0.764	32	25	9	0	1	0	0	0	Unknown	1
1467	161	0	1059	2012	Armagh	219	32	2	4	16.88	9.89	2	1.14	0.764	27	20	9	0	1	0	0	1	Unknown	2
1468	224	1	1059	2014	Armagh	219	13	1	10	7.23	9.89	2	4.14	0.764	21	12	9	1	1	0	0	1	Unknown	5
1469	198	1	1060	2014	Armagh	222	26	1	2	4.86	6.71	1	4.14	0.651	30	70	2	1	1	0	0	0	Beef	5
1470	229	1	1061	2009	Armagh	222	36	1	2	5.81	5.74	1	6.263	1.015	12	4	1	1	1	0	0	0	Beef	4
1471	152	0	1062	2013	Armagh	218	17	1	2	14.37	13.92	1	4.14	0.845	9	11	0	0	1	0	0	0	Beef	5
1472	172	0	1063	2009	Armagh	222	201	1	2	5.81	5.74	1	5.14	0.802	122	80	0	1	1	0	0	0	Beef	3
1473	261	1	1064	2013	Armagh	222	290	1	2	4.41	5.74	1	27.14	0.648	95	28	2	1	1	0	0	0	Beef	10
1474	119	0	1065	2012	Armagh	219	26	1	1	16.88	9.89	1	5.14	0.766	27	22	9	1	1	0	0	0	Unknown	3
1475	201	1	1066	2013	Armagh	222	49	47	49	4.41	5.74	3	1.14	0.729	26	0	0	0	1	0	0	0	Beef	2
1476	207	1	1067	2013	Armagh	222	21	1	8	4.41	5.74	3	4.14	0.804	78	69	2	1	1	0	0	0	Beef	5
1477	506	3	1068	2012	Armagh	222	283	1	7	5.71	5.74	1	4.14	0.744	70	53	0	1	1	0	0	0	Beef	5
1478	369	2	1069	2010	Armagh	221	103	5	19	2.28	5.63	1	7.14	0.826	69	95	0	0	1	0	0	0	Beef	8
1479	125	0	1070	2009	Armagh	221	103	2	4	5.08	5.63	1	2.142	0.661	214	184	2	0	1	0	1	0	Beef	1
1480	127	0	1071	2013	Armagh	221	47	1	2	8.52	5.63	1	4.14	0.666	1e-04	1	0	0	1	0	0	0	Beef	5
1481	176	0	1072	2013	Armagh	222	30	9	15	4.41	5.74	1	6.263	0.6975	1e-04	0	0	0	1	0	0	0	Beef	4
1482	286	1	1073	2012	Armagh	222	40	1	2	5.71	5.74	1	3.14	0.819	35	51	0	0	1	0	1	0	Beef	6
1483	308	2	1074	2012	Armagh	222	451	1	3	5.71	5.74	1	5.14	0.657	190	16	7	0	1	1	0	0	Dairy	3
1484	267	1	1074	2014	Armagh	222	558	1	6	4.65	5.74	2	1.14	0.657	152	3	7	1	1	1	0	1	Dairy	2
1485	134	0	1075	2013	Armagh	221	44	1	2	8.52	5.63	1	4.14	0.735	44	43	0	0	1	0	1	0	Beef	5
1486	129	0	1076	2014	Armagh	221	76	1	2	3.95	5.63	1	1.14	0.666	72	71	0	1	1	0	0	0	Beef	2
1487	115	0	1077	2009	Armagh	220	10	1	1	4.65	6.25	1	7.14	0.839	9	11	9	1	1	0	0	0	Unknown	8
1488	148	0	1078	2011	Armagh	219	21	1	2	11.33	9.89	1	6.263	0.888	275	281	9	1	1	1	0	0	Unknown	4
1489	116	0	1078	2013	Armagh	219	40	1	1	11.84	9.89	1	3.14	0.888	299	252	9	1	1	1	0	1	Unknown	6
1490	1152	3	1079	2012	Armagh	218	343	26	100	11.65	13.92	2	4.14	0.861	16	174	7	0	1	1	0	0	Dairy	5
1491	125	0	1080	2009	Armagh	221	132	1	2	5.08	5.63	1	341.14	0.7315	67	0	0	0	1	0	1	0	Beef	11
1492	385	2	1081	2014	Armagh	222	120	1	5	4.65	5.74	2	5.14	0.744	124	86	2	0	1	0	1	0	Beef	3
1493	680	3	1082	2009	Armagh	219	66	8	16	11.44	13.92	1	6.263	0.756	23	1	0	0	1	0	0	0	Beef	4
1494	143	0	1083	2012	Armagh	221	56	1	2	6.21	5.63	1	4.14	0.657	44	50	2	0	1	0	0	0	Beef	5
1495	145	0	1084	2013	Armagh	221	43	3	4	8.52	5.63	1	2.142	0.73	15	0	0	0	1	0	0	0	Beef	1
1496	252	1	1085	2009	Armagh	222	16	1	3	5.81	5.74	1	6.263	0.827	6	5	2	0	1	0	0	0	Beef	4
1497	349	2	1086	2013	Armagh	222	281	2	4	4.41	5.74	2	4.14	0.73	86	1	7	0	1	1	0	0	Dairy	5
1498	263	1	1086	2014	Armagh	222	246	3	8	4.65	5.74	1	4.14	0.73	89	0	7	0	1	1	0	1	Dairy	5
1499	175	0	1087	2010	Armagh	220	28	1	2	4.57	6.25	1	408.14	0.711	27	36	9	1	1	0	0	0	Unknown	11
1500	282	1	1088	2009	Armagh	222	139	2	6	5.81	5.74	2	1.14	0.752	84	78	0	0	1	0	0	0	Beef	2
1501	206	1	1089	2011	Armagh	221	206	1	6	5.2	5.63	1	2.142	0.661	151	194	2	1	1	0	1	0	Beef	1
1502	148	0	1090	2009	Armagh	222	54	1	2	5.81	5.74	1	2.142	0.656	10	2	3	0	1	0	0	0	Beef	1
1503	250	1	1091	2014	Armagh	223	176	1	2	4.86	6.71	1	2.1035	0.776	23	1	7	0	1	1	0	0	Dairy	11
1504	209	1	1092	2012	Armagh	221	224	2	3	6.21	5.63	1	3.14	0.6555	70	25	7	0	1	1	0	0	Dairy	6
1505	137	0	1093	2014	Armagh	223	242	1	2	4.86	6.71	1	1.14	0.876	96	5	7	1	1	1	0	0	Dairy	2
1506	184	1	1094	2013	Armagh	221	97	1	4	8.52	5.63	1	4.14	0.8325	28	6	0	0	1	0	0	0	Beef	5
1507	223	1	1095	2011	Armagh	221	58	3	12	5.2	5.63	1	4.14	0.668	33	0	7	0	1	1	0	0	Dairy	5
1508	231	1	1096	2010	Armagh	223	59	1	2	7.04	6.71	1	5.14	0.808	61	65	3	1	1	0	0	0	Beef	3
1509	203	1	1096	2013	Armagh	223	28	1	2	4.13	6.71	1	2.142	0.808	61	49	3	0	1	0	0	1	Beef	1
1510	125	0	1097	2009	Armagh	221	52	1	1	5.08	5.63	1	5.14	0.707	80	101	2	1	1	0	0	0	Beef	3
1511	202	1	1098	2014	Armagh	221	111	1	2	3.95	5.63	1	2.1035	0.746	1243	1325	2	1	1	0	1	0	Beef	11
1512	193	1	1099	2011	Armagh	221	356	1	2	5.2	5.63	2	5.14	0.731	131	36	0	1	1	0	0	0	Beef	3
1513	395	2	1100	2012	Armagh	221	376	1	7	6.21	5.63	1	4.14	0.778	128	5	7	0	1	1	0	0	Dairy	5
1514	538	3	1100	2014	Armagh	221	413	3	14	3.95	5.63	2	4.14	0.778	140	6	7	0	1	1	0	1	Dairy	5
1515	131	0	1101	2009	Armagh	222	70	1	2	5.81	5.74	1	1.14	0.733	19	1	0	0	1	0	0	0	Beef	2
1516	185	1	1102	2010	Armagh	223	75	1	2	5.91	5.74	1	6.263	0.503	20	0	0	1	1	0	0	0	Beef	4
1517	259	1	1103	2013	Armagh	221	20	1	4	8.52	5.63	1	4.14	0.742	11	0	0	0	1	0	0	0	Beef	5
1518	276	1	1104	2009	Armagh	221	374	1	2	5.08	5.63	1	1.14	0.662	72	7	7	1	1	1	0	0	Dairy	2
1519	136	0	1104	2015	Armagh	221	222	1	2	6.17	5.63	1	5.14	0.662	72	9	7	1	1	1	0	1	Dairy	3
1520	245	1	1105	2010	Armagh	221	60	1	2	10	13.92	1	1.14	0.7555	154	3	0	1	1	0	1	0	Beef	2
1521	131	0	1106	2013	Armagh	222	186	1	1	4.41	5.74	1	6.263	0.761	44	0	0	1	1	0	1	0	Beef	4
1522	133	0	1107	2011	Armagh	222	8	1	2	1.78	5.74	1	3.14	0.816	1e-04	0	0	0	1	0	0	0	Beef	6
1523	226	1	1108	2011	Newry	107	28	2	3	11.36	8.47	1	3.14	0.598	16	8	0	0	1	0	0	0	Beef	6
1524	205	1	1109	2010	Newry	107	55	11	12	7.59	8.47	1	3.14	0.695	29	30	0	0	1	0	0	0	Beef	6
1525	307	2	1109	2011	Newry	107	79	8	12	11.36	8.47	2	3.14	0.695	32	10	0	0	1	0	0	1	Beef	6
1526	364	2	1110	2010	Newry	107	58	8	21	7.59	8.47	1	3.14	0.687	34	11	0	0	1	0	1	0	Beef	6
1527	260	1	1110	2013	Newry	107	46	6	11	8.03	8.47	1	6.263	0.687	27	8	0	0	1	0	1	1	Beef	4
1528	279	1	1110	2015	Newry	107	52	2	15	9.14	8.47	1	6.263	0.687	16	3	0	0	0	0	1	1	Beef	4
1529	358	2	1111	2011	Newry	109	62	1	9	7.55	10.65	1	3.14	0.974	23	0	3	0	1	0	0	0	Beef	6
1530	192	1	1112	2012	Newry	106	61	1	2	6.04	7.84	1	6.263	0.883	63	52	0	0	1	0	0	0	Beef	4
1531	126	0	1113	2011	Newry	107	40	1	2	11.36	8.47	1	3.14	0.571	31	22	2	0	1	0	1	0	Beef	6
1532	236	1	1114	2009	Newry	109	99	9	17	10.14	10.65	1	5.14	0.802	18	0	7	0	1	1	1	0	Dairy	3
1533	224	1	1115	2009	Newry	109	175	1	2	10.14	10.65	1	3.14	0.695	179	153	2	1	1	0	0	0	Beef	6
1534	295	1	1115	2013	Newry	109	129	1	2	8.69	10.65	1	3.14	0.695	203	196	2	1	1	0	0	1	Beef	6
1535	329	2	1116	2011	Newry	109	40	1	8	7.55	10.65	1	3.14	0.695	10	1	0	0	1	0	0	0	Beef	6
1536	148	0	1117	2014	Newry	110	91	1	2	8.67	10.93	1	84.272	0.912	39	4	0	0	1	0	0	0	Beef	11
1537	211	1	1118	2011	Newry	110	340	1	2	7.55	10.93	1	2.142	0.906	125	8	7	1	1	1	0	0	Dairy	1
1538	238	1	1118	2013	Newry	110	352	5	6	10.49	10.93	1	2.142	0.906	121	6	7	0	1	1	0	1	Dairy	1
1539	133	0	1118	2015	Newry	110	365	1	4	11.04	10.93	2	2.142	0.906	127	7	7	1	1	1	0	1	Dairy	1
1540	213	1	1119	2014	Newry	109	101	1	2	1.45	10.65	1	297.263	0.576	169	210	4	1	1	0	0	0	Other	11
1541	134	0	1120	2010	Newry	106	78	2	3	9.41	10.93	1	27.14	0.977	48	33	0	0	1	0	0	0	Beef	10
1542	437	3	1121	2011	Newry	105	16	1	12	13.11	11.37	2	3.14	0.699	14	1	3	0	1	0	0	0	Beef	6
1543	281	1	1122	2010	Newry	108	24	1	3	1.17	3.54	1	3.14	0.562	16	7	0	0	1	0	0	0	Beef	6
1544	132	0	1123	2011	Newry	109	93	1	2	6.57	3.54	1	4.14	0.494	43	3	7	0	1	1	0	0	Dairy	5
1545	660	3	1124	2010	Newry	107	85	13	13	7.59	8.47	3	5.14	0.6	20	9	0	0	1	0	1	0	Beef	3
1546	289	1	1125	2009	Newry	105	16	1	6	10.15	6.39	1	4.14	0.639	9	7	9	0	1	0	1	0	Unknown	5
1547	167	0	1126	2009	Newry	108	41	1	2	0.57	3.54	1	25.14	0.565	15	1	0	1	1	0	1	0	Beef	11
1548	381	2	1127	2011	Newry	108	24	11	25	6.57	3.54	1	7.14	0.565	29	1	0	0	1	0	0	0	Beef	8
1549	237	1	1128	2012	Newry	106	27	1	3	6.81	8.47	1	3.14	0.704	7	0	0	0	1	0	0	0	Beef	6
1550	205	1	1129	2012	Newry	105	29	1	2	4.47	6.39	1	3.14	0.63	19	9	9	0	1	0	0	0	Unknown	6
1551	179	0	1130	2009	Newry	105	20	1	2	10.15	6.39	1	3.14	0.645	6	0	9	0	1	0	0	0	Unknown	6
1552	203	1	1131	2009	Newry	109	32	2	3	10.14	10.65	1	7.14	0.771	21	5	7	0	1	1	0	0	Dairy	8
1553	133	0	1132	2013	Newry	106	31	2	3	8.15	7.84	1	4.14	0.895	17	11	2	0	1	0	0	0	Beef	5
1554	191	1	1133	2009	Newry	106	254	13	17	7.1	7.84	1	1.14	0.895	85	222	7	0	1	1	0	0	Dairy	2
1555	126	0	1133	2015	Newry	106	323	3	5	5.97	7.84	3	3.14	0.895	148	3	7	0	1	1	0	1	Dairy	6
1556	161	0	1134	2014	Newry	106	207	1	2	7.22	7.84	1	6.263	0.892	118	12	7	0	1	1	0	0	Dairy	4
1557	218	1	1135	2012	Newry	109	36	21	41	16.84	10.65	3	5.14	0.497	24	1	0	0	1	0	0	0	Beef	3
1558	240	1	1136	2010	Newry	107	37	4	6	7.59	8.47	1	3.14	0.695	12	4	0	0	1	0	0	0	Beef	6
1559	133	0	1137	2009	Newry	109	258	1	2	10.14	10.65	1	1.14	0.984	178	172	0	1	1	0	0	0	Beef	2
1560	276	1	1138	2011	Newry	109	84	1	15	7.55	10.65	1	3.14	0.695	60	54	0	1	1	0	1	0	Beef	6
1561	178	0	1139	2009	Newry	107	9	1	2	6.77	8.47	1	3.14	0.69	4	8	2	1	1	0	0	0	Beef	6
1562	196	1	1139	2010	Newry	107	9	1	2	7.59	8.47	1	2.142	0.69	7	8	2	0	1	0	0	1	Beef	1
1563	287	1	1140	2011	Newry	107	21	1	6	11.36	8.47	1	3.14	0.69	9	0	0	0	1	0	0	0	Beef	6
1564	152	0	1141	2009	Newry	107	144	1	2	6.77	8.47	1	3.14	0.6925	76	7	7	0	1	1	0	0	Dairy	6
1565	241	1	1141	2011	Newry	107	151	5	8	11.36	8.47	1	3.14	0.6925	58	3	7	0	1	1	0	1	Dairy	6
1566	160	0	1141	2012	Newry	107	135	2	3	6.81	8.47	1	3.14	0.6925	95	0	7	0	1	1	0	1	Dairy	6
1567	235	1	1142	2009	Newry	109	2	1	2	10.14	10.65	1	3.14	0.7	25	30	9	1	1	0	0	0	Unknown	6
1568	126	0	1143	2011	Newry	107	25	1	2	11.36	8.47	1	3.14	0.683	15	3	0	0	1	0	0	0	Beef	6
1569	154	0	1144	2009	Newry	109	117	2	3	10.14	10.65	1	15.14	0.571	61	0	7	0	1	1	0	0	Dairy	11
1570	133	0	1145	2013	Newry	110	97	2	3	10.49	10.93	1	3.14	0.988	52	40	7	0	1	1	0	0	Dairy	6
1571	301	2	1146	2011	Newry	108	34	11	22	6.57	3.54	1	3.14	0.57	18	1	0	0	1	0	0	0	Beef	6
1572	219	1	1147	2012	Newry	106	247	1	7	6.04	7.84	1	3.14	0.885	92	0	7	1	1	1	0	0	Dairy	6
1573	330	2	1147	2014	Newry	106	250	1	2	7.22	7.84	1	3.14	0.885	128	1	7	1	1	1	0	1	Dairy	6
1574	260	1	1148	2014	Newry	106	56	18	33	7.22	7.84	1	3.14	0.801	38	4	0	0	1	0	0	0	Beef	6
1575	176	0	1149	2013	Newry	110	120	2	3	10.49	10.93	1	1.14	0.994	48	0	7	0	1	1	0	0	Dairy	2
1576	207	1	1150	2009	Newry	108	35	1	6	0.57	3.54	1	2.142	0.564	60	61	0	1	1	0	1	0	Beef	1
1577	439	3	1151	2010	Newry	107	66	19	31	7.59	8.47	2	3.14	0.695	21	0	0	0	1	0	0	0	Beef	6
1578	333	2	1152	2011	Newry	107	209	1	4	11.36	8.47	1	3.14	0.687	60	11	0	1	1	0	0	0	Beef	6
1579	238	1	1153	2014	Newry	107	22	5	11	7.66	8.47	1	3.14	0.693	15	2	0	0	1	0	0	0	Beef	6
1580	147	0	1154	2014	Newry	107	37	2	4	7.66	8.47	2	3.14	0.69	18	2	0	0	1	0	0	0	Beef	6
1581	293	1	1155	2013	Newry	108	16	1	3	4.02	3.54	1	3.14	0.569	16	16	2	0	0	0	0	0	Beef	6
1582	1629	3	1156	2010	Newry	107	63	1	36	7.59	8.47	2	5.14	0.573	30	3	0	1	1	0	1	0	Beef	3
1583	133	0	1157	2009	Newry	110	224	2	3	15.02	10.93	1	67.146	0.986	26	1	7	0	1	1	0	0	Dairy	11
1584	538	3	1158	2009	Newry	105	14	17	34	12.59	11.37	1	3.14	0.715	13	1	9	0	1	0	0	0	Unknown	6
1585	161	0	1158	2011	Newry	105	28	6	7	13.11	11.37	1	3.14	0.715	16	9	9	0	1	0	0	1	Unknown	6
1586	126	0	1159	2009	Newry	110	239	1	2	15.02	10.93	1	7.14	0.979	111	0	7	0	1	1	0	0	Dairy	8
1587	132	0	1159	2010	Newry	110	232	1	2	9.41	10.93	1	7.14	0.979	104	2	7	0	1	1	0	1	Dairy	8
1588	424	3	1160	2010	Newry	105	29	1	3	5.23	6.39	1	5.14	0.647	27	28	9	1	1	0	0	0	Unknown	3
1589	959	3	1161	2009	Newry	105	84	11	115	12.59	11.37	5	1.14	0.704	52	40	0	0	1	0	0	0	Beef	2
1590	314	2	1162	2014	Newry	107	12	2	4	3.12	3.54	1	3.14	0.566	1e-04	2	2	0	1	0	0	0	Beef	6
1591	308	2	1163	2009	Newry	109	368	10	32	10.14	10.65	1	7.14	0.716	140	12	7	0	1	1	0	0	Dairy	8
1592	154	0	1163	2010	Newry	109	376	3	7	8.48	10.65	1	7.14	0.716	130	18	7	0	1	1	0	1	Dairy	8
1593	357	2	1163	2012	Newry	109	389	1	5	16.84	10.65	2	3.14	0.716	162	15	7	1	1	1	0	1	Dairy	6
1594	199	1	1164	2013	Newry	108	25	1	4	4.02	3.54	2	3.14	0.5615	32	24	0	1	1	0	0	0	Beef	6
1595	220	1	1164	2013	Newry	108	36	1	2	4.02	3.54	1	3.14	0.5615	32	35	0	1	1	0	0	0	Beef	6
1596	177	0	1164	2014	Newry	108	64	1	2	3.12	3.54	2	3.14	0.5615	50	42	0	1	1	0	0	1	Beef	6
1597	187	1	1165	2014	Newry	107	109	7	8	7.66	8.47	1	3.14	0.599	57	18	7	0	1	1	1	0	Dairy	6
1598	323	2	1166	2010	Newry	109	127	1	2	8.48	10.65	1	7.14	0.591	31	0	0	1	1	0	0	0	Beef	8
1599	378	2	1166	2012	Newry	109	147	7	13	16.84	10.65	2	3.14	0.591	50	4	0	0	1	0	0	1	Beef	6
1600	625	3	1167	2010	Newry	109	795	1	59	8.48	10.65	2	6.263	0.715	199	2	7	1	1	1	0	0	Dairy	4
1601	752	3	1167	2012	Newry	109	3	1	23	16.84	10.65	4	6.263	0.715	215	11	7	1	1	1	0	1	Dairy	4
1602	272	1	1168	2014	Newry	108	98	4	8	7.66	8.47	1	3.14	0.566	41	30	0	0	1	0	0	0	Beef	6
1603	188	1	1169	2009	Newry	109	129	5	9	10.14	10.65	1	5.14	0.5335	46	5	7	0	1	1	0	0	Dairy	3
1604	414	2	1170	2012	Newry	107	8	2	4	6.81	8.47	1	4.14	0.5725	11	0	0	0	0	0	0	0	Beef	5
1605	465	3	1171	2012	Newry	109	15	13	15	16.84	10.65	1	3.14	0.7365	5	0	3	0	1	0	0	0	Beef	6
1606	135	0	1172	2012	Newry	109	56	1	2	16.84	10.65	1	3.14	0.711	45	5	0	0	1	0	0	0	Beef	6
1607	479	3	1173	2011	Newry	106	115	1	4	3.24	7.84	1	4.14	0.729	41	6	7	1	1	1	1	0	Dairy	5
1608	510	3	1174	2012	Newry	105	8	6	12	4.47	6.39	2	2.142	0.647	2	12	9	0	1	0	1	0	Unknown	1
1609	225	1	1175	2010	Newry	110	87	1	3	9.41	10.93	2	2.142	0.908	65	51	0	0	1	0	0	0	Beef	1
1610	322	2	1175	2015	Newry	110	111	4	58	11.04	10.93	2	1.14	0.908	61	20	0	0	1	0	0	1	Beef	2
1611	314	2	1176	2011	Newry	109	136	15	21	7.55	10.65	1	3.14	0.974	55	6	7	0	1	1	0	0	Dairy	6
1612	757	3	1177	2010	Newry	107	158	16	57	7.59	8.47	2	3.14	0.69	23	4	7	0	1	1	0	0	Dairy	6
1613	197	1	1178	2011	Newry	110	191	1	5	7.55	10.93	1	3.14	0.901	40	1	7	0	1	1	0	0	Dairy	6
1614	127	0	1179	2012	Newry	109	114	1	2	16.84	10.65	1	3.14	0.98	61	2	7	0	1	1	0	0	Dairy	6
1615	197	1	1180	2014	Newry	105	34	1	3	7.25	11.37	1	4.14	0.631	11	1	9	0	1	0	1	0	Unknown	5
1616	203	1	1181	2012	Newry	105	40	5	6	11.02	11.37	1	4.14	0.631	25	4	0	0	1	0	0	0	Beef	5
1617	218	1	1182	2014	Newry	110	86	1	2	8.67	10.93	1	6.263	0.985	32	25	2	0	1	0	1	0	Beef	4
1618	262	1	1183	2012	Newry	116	37	1	2	6.84	9.95	1	1.14	0.921	22	2	0	1	1	0	1	0	Beef	2
1619	182	1	1184	2010	Newry	105	36	7	8	5.23	6.39	1	9.273	0.799	14	14	0	0	1	0	0	0	Beef	7
1620	282	1	1185	2009	Newry	105	34	1	2	10.15	6.39	1	4.14	0.635	17	4	9	0	1	0	0	0	Unknown	5
1621	343	2	1186	2009	Newry	105	53	2	4	10.15	6.39	1	3.14	0.647	39	2	0	0	1	0	0	0	Beef	6
1622	157	0	1187	2011	Newry	106	4	1	4	3.24	7.84	1	6.263	0.883	94	106	2	1	1	0	0	0	Beef	4
1623	132	0	1188	2013	Newry	108	26	1	2	4.02	3.54	1	3.14	0.565	11	1	0	0	1	0	0	0	Beef	6
1624	176	0	1189	2011	Newry	107	14	1	2	11.36	8.47	1	3.14	0.691	10	1	0	0	1	0	0	0	Beef	6
1625	148	0	1190	2010	Newry	107	19	1	2	7.59	8.47	1	2.142	0.594	7	3	0	0	1	0	0	0	Beef	1
1626	261	1	1191	2013	Newry	110	59	1	2	10.49	10.93	1	6.263	0.907	174	181	2	1	1	0	0	0	Beef	4
1627	514	3	1192	2011	Newry	109	56	1	20	7.55	10.65	1	7.14	0.8695	62	56	0	1	1	0	1	0	Beef	8
1628	136	0	1193	2009	Newry	106	88	1	2	7.1	7.84	1	7.14	0.804	17	1	0	1	1	0	0	0	Beef	8
1629	316	2	1194	2011	Newry	107	69	2	5	11.36	8.47	1	25.14	0.612	26	2	7	0	0	1	0	0	Dairy	11
1630	311	2	1195	2010	Newry	107	16	1	2	7.59	8.47	1	3.14	0.612	60	23	0	1	1	0	0	0	Beef	6
1631	235	1	1196	2011	Newry	107	3	1	2	11.36	8.47	1	3.14	0.684	1	0	0	0	1	0	0	0	Beef	6
1632	179	0	1197	2009	Newry	109	12	1	12	10.14	10.65	1	7.14	0.871	6	4	2	1	1	0	0	0	Beef	8
1633	140	0	1198	2012	Newry	105	15	1	2	4.47	6.39	1	4.14	0.639	6	7	0	0	1	0	0	0	Beef	5
1634	219	1	1199	2009	Newry	105	38	1	2	10.15	6.39	1	205.14	0.641	14	1	9	1	1	0	1	0	Unknown	11
1635	113	0	1200	2009	Newry	109	94	1	2	10.14	10.65	1	3.975	0.715	73	64	0	1	1	0	0	0	Beef	11
1636	136	0	1201	2011	Newry	107	19	1	2	11.36	8.47	1	146.14	0.568	10	9	0	1	1	0	0	0	Beef	11
1637	136	0	1202	2010	Newry	106	160	1	2	5.82	7.84	1	6.263	0.898	103	38	7	1	1	1	0	0	Dairy	4
1638	138	0	1202	2012	Newry	106	167	4	6	6.04	7.84	1	4.14	0.898	116	52	7	0	1	1	0	1	Dairy	5
1639	179	0	1203	2010	Newry	109	107	1	2	8.48	10.65	1	6.263	0.707	259	236	0	1	1	0	0	0	Beef	4
1640	389	2	1203	2011	Newry	109	81	1	11	7.55	10.65	5	3.14	0.707	270	250	0	1	1	0	0	1	Beef	6
1641	221	1	1203	2013	Newry	109	96	1	2	8.69	10.65	1	3.14	0.707	188	189	0	1	1	0	0	1	Beef	6
1642	183	1	1203	2014	Newry	109	101	1	2	1.45	10.65	1	6.263	0.707	168	147	0	1	1	0	0	1	Beef	4
1643	420	3	1204	2012	Newry	109	37	8	21	16.84	10.65	2	3.14	0.595	15	2	0	0	1	0	1	0	Beef	6
1644	126	0	1205	2009	Newry	116	27	1	2	10.28	9.95	1	1.14	0.918	26	16	3	0	1	0	0	0	Beef	2
1645	323	2	1206	2010	Newry	105	86	13	16	7.08	11.37	1	3.14	0.709	33	3	0	0	1	0	0	0	Beef	6
1646	484	3	1207	2011	Newry	106	67	12	58	3.24	7.84	1	5.14	0.803	79	59	0	0	1	0	0	0	Beef	3
1647	325	2	1207	2014	Newry	106	33	1	24	7.22	7.84	1	3.14	0.803	119	49	0	1	1	0	0	1	Beef	6
1648	314	2	1208	2012	Newry	109	67	1	2	16.84	10.65	1	473.14	0.582	7	1	2	0	1	0	1	0	Beef	11
1649	234	1	1209	2009	Newry	110	145	1	5	15.02	10.93	1	2.142	0.906	78	3	7	0	1	1	0	0	Dairy	1
1650	812	3	1210	2009	Newry	108	114	1	29	0.57	3.54	5	5.14	0.565	580	556	2	1	1	0	0	0	Beef	3
1651	177	0	1210	2013	Newry	108	61	1	4	4.02	3.54	1	6.263	0.565	400	420	2	1	1	0	0	1	Beef	4
1652	233	1	1211	2014	Newry	106	827	1	13	7.22	7.84	1	6.263	0.896	366	14	7	1	1	1	0	0	Dairy	4
1653	310	2	1212	2013	Newry	109	273	1	2	8.69	10.65	1	3.14	0.879	85	11	7	1	1	1	1	0	Dairy	6
1654	2288	3	1213	2009	Newry	105	75	8	209	12.59	11.37	6	1.14	0.704	57	37	0	0	1	0	1	0	Beef	2
1655	210	1	1214	2011	Newry	108	163	1	6	6.57	3.54	1	5.14	0.569	75	49	3	1	1	0	1	0	Beef	3
1656	199	1	1215	2012	Newry	107	20	1	2	6.81	8.47	1	5.14	0.606	12	14	2	1	1	0	0	0	Beef	3
1657	534	3	1216	2010	Newry	108	58	1	27	1.17	3.54	1	3.14	0.569	15	3	2	1	1	0	0	0	Beef	6
1658	219	1	1217	2009	Newry	106	9	1	2	7.1	7.84	1	3.14	0.854	14	16	2	1	1	0	1	0	Beef	6
1659	287	1	1218	2012	Newry	109	26	8	13	16.84	10.65	1	3.14	0.706	8	0	0	0	1	0	1	0	Beef	6
1660	260	1	1219	2014	Newry	106	12	3	6	7.22	7.84	1	3.14	0.754	6	0	0	0	1	0	1	0	Beef	6
1661	204	1	1220	2013	Newry	105	85	1	2	7.81	11.37	1	3.14	0.6185	11	0	9	1	1	0	0	0	Unknown	6
1662	183	1	1221	2012	Newry	105	15	1	5	4.47	6.39	2	4.14	0.726	201	209	9	1	1	0	1	0	Unknown	5
1663	147	0	1222	2009	Newry	109	162	1	2	10.14	10.65	1	3.14	0.579	204	102	0	1	1	0	0	0	Beef	6
1664	147	0	1222	2010	Newry	109	147	1	2	8.48	10.65	1	4.14	0.579	152	103	0	1	1	0	0	1	Beef	5
1665	190	1	1222	2012	Newry	109	143	1	2	16.84	10.65	1	3.1625	0.579	162	146	0	1	1	0	0	1	Beef	11
1666	226	1	1223	2013	Newry	108	23	2	4	4.02	3.54	2	6.263	0.565	13	5	0	0	1	0	0	0	Beef	4
1667	1716	3	1224	2010	Newry	110	267	7	34	9.41	10.93	1	1.14	0.999	73	8	7	0	1	1	0	0	Dairy	2
1668	212	1	1225	2010	Newry	107	49	2	4	7.59	8.47	1	3.14	0.698	19	0	0	0	1	0	0	0	Beef	6
1669	315	2	1226	2013	Newry	109	258	1	12	8.69	10.65	1	3.14	0.5805	85	188	2	1	1	0	0	0	Beef	6
1670	336	2	1227	2010	Newry	108	29	1	5	1.17	3.54	2	3.14	0.566	2	0	0	0	1	0	0	0	Beef	6
1671	310	2	1228	2012	Newry	109	39	1	11	16.84	10.65	1	6.263	0.707	22	5	0	0	1	0	0	0	Beef	4
1672	275	1	1229	2011	Newry	107	41	1	18	11.36	8.47	1	3.14	0.695	59	11	0	1	1	0	0	0	Beef	6
1673	253	1	1230	2012	Newry	109	52	1	3	16.84	10.65	1	3.14	0.595	9	14	0	0	1	0	0	0	Beef	6
1674	128	0	1231	2010	Newry	106	612	1	2	5.82	7.84	1	27.14	0.889	142	0	7	1	1	1	1	0	Dairy	10
1675	269	1	1232	2011	Newry	110	155	1	2	7.55	10.93	1	2.142	0.972	87	107	3	1	1	0	0	0	Beef	1
1676	224	1	1233	2011	Newry	109	247	1	4	7.55	10.65	1	44.142	0.903	90	13	7	1	1	1	0	0	Dairy	11
1677	214	1	1233	2013	Newry	109	255	1	2	8.69	10.65	1	10.14	0.903	85	5	7	0	1	1	0	1	Dairy	11
1678	425	3	1234	2010	Newry	109	40	1	40	8.48	10.65	4	25.14	0.57925	315	493	0	1	1	0	1	0	Beef	11
1679	403	2	1234	2013	Newry	109	93	1	4	8.69	10.65	1	3.14	0.57925	250	289	0	1	1	0	1	1	Beef	6
1680	272	1	1235	2012	Newry	109	47	6	16	16.84	10.65	1	3.14	0.706	31	29	0	0	1	0	1	0	Beef	6
1681	123	0	1236	2014	Newry	110	201	3	4	8.67	10.93	1	27.14	0.9	63	4	7	0	1	1	1	0	Dairy	10
1682	247	1	1237	2013	Newry	106	37	1	6	8.15	7.84	1	18.129	0.809	9	0	7	0	1	1	0	0	Dairy	11
1683	245	1	1238	2009	Newry	107	9	1	6	6.77	8.47	1	3.14	0.684	25	3	0	0	1	0	0	0	Beef	6
1684	141	0	1238	2010	Newry	107	15	3	4	7.59	8.47	1	3.14	0.684	17	4	0	0	1	0	0	1	Beef	6
1685	127	0	1239	2013	Newry	107	35	1	2	8.03	8.47	1	2.142	0.569	25	5	0	0	1	0	0	0	Beef	1
1686	231	1	1240	2010	Newry	107	18	1	2	7.59	8.47	1	3.14	0.684	11	0	0	0	1	0	0	0	Beef	6
1687	512	3	1240	2012	Newry	107	15	1	4	6.81	8.47	1	3.14	0.684	4	0	0	0	1	0	0	1	Beef	6
1688	1023	3	1241	2013	Newry	109	243	1	57	8.03	8.47	1	6.263	0.69	91	62	7	1	1	1	1	0	Dairy	4
1689	243	1	1242	2010	Newry	110	82	1	2	9.41	10.93	1	1.14	0.894	29	30	2	0	1	0	0	0	Beef	2
1690	134	0	1242	2013	Newry	110	75	1	2	10.49	10.93	1	7.14	0.894	44	47	2	0	1	0	0	1	Beef	8
1691	147	0	1242	2015	Newry	110	99	1	2	11.04	10.93	1	114.14	0.894	52	48	2	1	1	0	0	1	Beef	11
1692	204	1	1243	2013	Newry	108	66	1	2	4.02	3.54	1	3.14	0.569	190	174	0	1	1	0	1	0	Beef	6
1693	572	3	1244	2010	Newry	107	43	1	8	7.59	8.47	1	3.14	0.686	51	32	0	1	1	0	1	0	Beef	6
1694	331	2	1244	2014	Newry	107	51	1	6	7.66	8.47	2	5.1035	0.686	58	58	0	1	1	0	1	1	Beef	11
1695	738	3	1245	2011	Newry	109	59	1	8	7.55	10.65	2	3.14	0.896	14	0	0	0	1	0	0	0	Beef	6
1696	134	0	1246	2009	Newry	107	56	6	8	0.57	3.54	1	5.14	0.569	28	0	7	0	1	1	1	0	Dairy	3
1697	282	1	1247	2009	Newry	109	93	3	13	10.14	10.65	1	120.14	0.865	43	8	7	0	1	1	0	0	Dairy	11
1698	149	0	1248	2011	Newry	105	25	1	2	5.26	6.39	1	3.14	0.637	23	20	9	0	1	0	0	0	Unknown	6
1699	311	2	1249	2009	Newry	107	32	1	7	6.77	8.47	1	3.14	0.688	11	2	0	0	1	0	0	0	Beef	6
1700	308	2	1250	2009	Newry	109	75	3	8	10.14	10.65	1	7.14	0.716	35	1	7	0	1	1	0	0	Dairy	8
1701	162	0	1251	2013	Newry	109	75	1	2	8.69	10.65	1	2.142	0.577	70	3	0	0	1	0	1	0	Beef	1
1702	400	2	1252	2009	Newry	109	597	1	19	10.14	10.65	3	4.14	0.879	129	7	7	1	1	1	1	0	Dairy	5
1703	339	2	1252	2011	Newry	109	601	1	3	7.55	10.65	2	4.14	0.879	148	3	7	1	1	1	1	1	Dairy	5
1704	291	1	1252	2012	Newry	109	557	1	3	16.84	10.65	1	4.14	0.879	219	7	7	1	1	1	1	1	Dairy	5
1705	163	0	1253	2009	Newry	105	118	1	2	6.77	8.47	1	3.14	0.699	24	3	9	0	1	0	0	0	Unknown	6
1706	171	0	1254	2009	Newry	110	122	1	2	15.02	10.93	2	1.14	1.001	139	120	0	1	1	0	1	0	Beef	2
1707	239	1	1254	2010	Newry	110	159	1	2	9.41	10.93	1	1.14	1.001	124	167	0	1	1	0	1	1	Beef	2
1708	126	0	1254	2015	Newry	110	78	1	1	11.04	10.93	1	1.14	1.001	48	89	0	0	1	0	1	1	Beef	2
1709	362	2	1255	2009	Newry	107	231	1	2	12.59	11.37	2	3.14	0.7	243	129	0	1	1	0	0	0	Beef	6
1710	478	3	1255	2011	Newry	107	196	1	9	13.11	11.37	4	3.14	0.7	250	201	0	1	1	0	0	1	Beef	6
1711	79	0	1256	2010	Newry	109	80	1	1	8.48	10.65	2	1.14	0.7975	182	158	0	1	1	0	0	0	Beef	2
1712	233	1	1256	2011	Newry	109	83	1	3	7.55	10.65	2	1.14	0.7975	170	158	0	1	1	0	0	1	Beef	2
1713	245	1	1256	2013	Newry	109	98	1	2	8.69	10.65	1	6.263	0.7975	290	295	0	1	1	0	0	1	Beef	4
1714	361	2	1256	2015	Newry	109	75	1	3	5.77	10.65	1	3.14	0.7975	82	49	0	1	1	0	0	1	Beef	6
1715	160	0	1257	2010	Newry	109	87	3	4	8.48	10.65	1	3.14	0.707	45	10	0	0	1	0	1	0	Beef	6
1716	135	0	1258	2009	Newry	110	148	1	2	15.02	10.93	1	2.142	0.906	163	100	0	1	1	0	0	0	Beef	1
1717	210	1	1259	2013	Newry	110	622	7	8	10.49	10.93	1	3.14	0.91	153	20	7	0	1	1	1	0	Dairy	6
1718	140	0	1259	2014	Newry	110	653	3	5	8.67	10.93	2	1.14	0.91	141	36	7	0	1	1	1	1	Dairy	2
1719	508	3	1260	2009	Newry	110	144	1	5	15.02	10.93	2	2.142	0.906	52	36	7	0	1	1	0	0	Dairy	1
1720	241	1	1260	2011	Newry	110	111	1	2	7.55	10.93	2	3.14	0.906	99	43	7	1	1	1	0	1	Dairy	6
1721	207	1	1260	2012	Newry	110	107	1	1	7.42	10.93	2	3.14	0.906	93	49	7	1	1	1	0	1	Dairy	6
1722	171	0	1260	2013	Newry	110	92	1	1	10.49	10.93	1	3.14	0.906	66	47	7	1	1	1	0	1	Dairy	6
1723	141	0	1261	2013	Newry	107	31	4	6	8.03	8.47	2	4.14	0.688	32	10	0	0	1	0	0	0	Beef	5
1724	253	1	1262	2009	Newry	108	2	1	2	0.57	3.54	1	5.14	0.573	108	10	0	1	1	0	1	0	Beef	3
1725	268	1	1263	2014	Newry	107	30	4	6	7.66	8.47	1	3.14	0.692	13	0	0	0	1	0	0	0	Beef	6
1726	163	0	1264	2012	Newry	106	234	1	2	7.42	10.93	1	2.142	0.972	180	132	3	1	1	0	1	0	Beef	1
1727	205	1	1265	2009	Newry	106	65	1	2	7.1	7.84	1	6.263	0.888	63	44	0	1	1	0	1	0	Beef	4
1728	273	1	1266	2012	Newry	109	23	4	9	16.84	10.65	1	3.14	0.7365	6	0	0	0	1	0	0	0	Beef	6
1729	267	1	1267	2011	Newry	109	340	17	62	7.55	10.65	2	3.14	0.891	76	3	7	0	1	1	0	0	Dairy	6
1730	120	0	1268	2009	Newry	105	44	6	8	10.15	6.39	2	3.14	0.647	36	2	9	0	1	0	0	0	Unknown	6
1731	297	1	1269	2014	Newry	107	178	1	155	7.66	8.47	3	62.54	0.688	117	15	7	1	1	1	1	0	Dairy	11
1732	308	2	1270	2011	Newry	107	32	1	6	11.36	8.47	1	6.263	0.568	24	8	2	0	1	0	1	0	Beef	4
1733	162	0	1271	2009	Newry	109	26	1	4	6.77	8.47	1	3.14	0.69	2	0	0	1	1	0	0	0	Beef	6
1734	487	3	1272	2011	Newry	108	39	1	12	6.57	3.54	1	3.14	0.564	3	7	0	1	1	0	1	0	Beef	6
1735	208	1	1273	2012	Newry	108	25	1	3	3.93	3.54	1	7.14	0.565	35	37	3	1	1	0	0	0	Beef	8
1736	161	0	1274	2014	Newry	110	105	1	1	8.67	10.93	1	5.14	1.071	132	148	0	1	1	0	0	0	Beef	3
1737	203	1	1275	2014	Newry	105	28	1	4	3	6.39	1	7.14	0.643	40	47	9	0	1	0	0	0	Unknown	8
1738	172	0	1276	2013	Newry	105	77	1	2	7.81	11.37	1	3.14	0.629	34	9	0	0	1	0	0	0	Beef	6
1739	198	1	1277	2013	Newry	108	53	2	4	4.02	3.54	1	4.14	0.5625	16	2	0	0	1	0	0	0	Beef	5
1740	215	1	1278	2013	Newry	110	61	1	6	10.49	10.93	1	6.263	0.894	57	57	0	1	1	0	0	0	Beef	4
1741	156	0	1279	2012	Newry	108	14	1	1	3.93	3.54	1	6.263	0.567	20	15	3	1	1	0	0	0	Beef	4
1742	180	1	1280	2009	Newry	106	62	1	2	7.1	7.84	1	3.14	0.893	45	20	0	1	1	0	0	0	Beef	6
1743	406	2	1281	2009	Newry	105	15	6	13	12.59	11.37	1	5.14	0.6315	10	0	0	0	1	0	0	0	Beef	3
1744	135	0	1281	2010	Newry	105	126	1	2	7.08	11.37	1	5.14	0.6315	21	43	0	1	1	0	0	1	Beef	3
1745	248	1	1282	2009	Newry	105	24	1	2	10.15	6.39	1	3.14	0.641	23	27	9	1	1	0	0	0	Unknown	6
1746	246	1	1283	2010	Newry	109	18	7	10	8.48	10.65	1	3.14	0.704	8	1	0	0	1	0	1	0	Beef	6
1747	141	0	1284	2009	Newry	106	82	1	2	7.1	7.84	1	3.14	0.896	32	1	0	1	1	0	1	0	Beef	6
1748	331	2	1284	2009	Newry	106	84	1	5	7.1	7.84	1	3.14	0.896	36	14	0	1	1	0	1	0	Beef	6
1749	278	1	1284	2013	Newry	106	77	4	5	8.15	7.84	1	3.14	0.896	49	15	0	0	1	0	1	1	Beef	6
1750	477	3	1284	2014	Newry	106	70	1	3	7.22	7.84	1	3.14	0.896	22	2	0	1	1	0	1	1	Beef	6
1751	183	1	1285	2012	Newry	108	22	1	4	3.93	3.54	1	4.14	0.564	24	12	2	1	1	0	0	0	Beef	5
1752	221	1	1286	2012	Newry	105	26	3	7	11.02	11.37	2	4.14	0.629	18	22	9	0	1	0	0	0	Unknown	5
1753	228	1	1287	2014	Newry	105	45	1	2	7.25	11.37	1	3.14	0.62	13	0	0	1	1	0	1	0	Beef	6
1754	229	1	1288	2009	Newry	105	51	2	12	10.15	6.39	1	3.14	0.731	30	4	9	0	1	0	0	0	Unknown	6
1755	420	3	1289	2012	Newry	109	21	3	11	16.84	10.65	1	3.14	0.595	7	0	0	0	1	0	1	0	Beef	6
1756	155	0	1290	2014	Newry	108	29	9	11	3.12	3.54	1	3.14	0.565	67	26	2	0	1	0	0	0	Beef	6
1757	188	1	1291	2013	Newry	105	17	1	2	3.28	6.39	1	6.263	0.645	32	6	0	0	1	0	0	0	Beef	4
1758	211	1	1292	2009	Newry	110	26	4	11	15.02	10.93	1	6.263	0.904	31	23	3	0	1	0	0	0	Beef	4
1759	198	1	1293	2013	Newry	109	24	1	2	8.69	10.65	1	3.14	0.759	18	3	0	0	1	0	0	0	Beef	6
1760	945	3	1294	2009	Newry	110	99	4	15	15.02	10.93	6	4.14	1.153	384	368	2	0	1	0	0	0	Beef	5
1761	513	3	1294	2012	Newry	110	142	1	5	7.42	10.93	2	1.14	1.153	370	406	2	1	1	0	0	1	Beef	2
1762	246	1	1295	2010	Newry	109	3	2	3	8.48	10.65	1	3.14	0.868	3	0	0	0	1	0	1	0	Beef	6
1763	243	1	1296	2009	Newry	109	22	1	2	10.14	10.65	1	117.14	0.771	5	0	0	1	1	0	0	0	Beef	11
1764	114	0	1297	2012	Newry	109	17	1	1	16.84	10.65	1	3.14	0.579	20	14	3	1	1	0	0	0	Beef	6
1765	133	0	1298	2013	Newry	110	23	1	2	10.49	10.93	1	3.14	0.8965	14	0	0	0	1	0	0	0	Beef	6
1766	853	3	1299	2012	Newry	109	134	1	5	16.84	10.65	1	3.14	0.73	80	114	2	0	1	0	1	0	Beef	6
1767	148	0	1300	2012	Newry	107	131	1	4	6.81	8.47	1	3.14	0.612	36	0	3	1	1	0	0	0	Beef	6
1768	210	1	1301	2011	Newry	107	12	12	14	11.36	8.47	1	3.14	0.697	23	12	2	0	1	0	0	0	Beef	6
1769	247	1	1302	2014	Newry	108	21	1	2	3.12	3.54	1	3.14	0.564	10	0	0	0	1	0	0	0	Beef	6
1770	338	2	1303	2013	Newry	107	10	1	3	8.03	8.47	1	3.14	0.691	3	0	0	0	1	0	0	0	Beef	6
1771	220	1	1304	2012	Newry	108	17	1	2	3.93	3.54	1	3.14	0.567	170	146	0	1	1	0	0	0	Beef	6
1772	219	1	1305	2009	Newry	109	7	1	7	10.14	10.65	1	7.14	0.865	1e-04	3	2	0	1	0	0	0	Beef	8
1773	660	3	1306	2010	Newry	107	28	6	8	7.59	8.47	2	5.14	0.599	17	0	0	0	1	0	1	0	Beef	3
1774	1139	3	1307	2009	Newry	105	17	18	147	10.15	6.39	4	5.14	0.647	140	466	2	0	1	0	1	0	Beef	3
1775	763	3	1307	2012	Newry	105	20	15	20	4.47	6.39	1	5.14	0.647	128	79	2	0	1	0	1	1	Beef	3
1776	321	2	1308	2009	Newry	109	346	5	9	10.14	10.65	1	5.14	0.8605	521	307	2	0	1	0	0	0	Beef	3
1777	254	1	1308	2011	Newry	109	335	1	2	7.55	10.65	1	3.14	0.8605	318	360	2	1	1	0	0	1	Beef	6
1778	602	3	1308	2012	Newry	109	331	1	3	16.84	10.65	1	1.14	0.8605	365	331	2	1	1	0	0	1	Beef	2
1779	205	1	1309	2012	Newry	105	190	1	2	4.47	6.39	1	11.145	0.633	73	69	0	1	1	0	1	0	Beef	9
1780	224	1	1310	2010	Newry	109	332	1	2	8.48	10.65	1	87.14	0.715	135	28	7	0	1	1	0	0	Dairy	11
1781	786	3	1310	2011	Newry	109	295	1	18	7.55	10.65	1	3.14	0.715	75	13	7	1	1	1	0	1	Dairy	6
1782	162	0	1311	2012	Newry	107	12	1	2	6.81	8.47	1	3.14	0.69	8	1	0	0	1	0	0	0	Beef	6
1783	171	0	1312	2010	Newry	109	77	1	2	8.48	10.65	1	3.975	0.715	26	2	7	1	1	1	0	0	Dairy	11
1784	169	0	1312	2013	Newry	109	56	8	9	8.69	10.65	1	3.14	0.715	45	4	7	0	1	1	0	1	Dairy	6
1785	262	1	1313	2012	Newry	109	44	9	15	16.84	10.65	1	3.14	0.577	22	0	0	0	1	0	1	0	Beef	6
1786	260	1	1314	2014	Newry	109	110	35	48	1.45	10.65	1	3.14	0.707	59	0	0	0	1	0	1	0	Beef	6
1787	287	1	1315	2012	Newry	107	48	2	7	6.81	8.47	1	3.14	0.699	19	1	0	0	1	0	1	0	Beef	6
1788	134	0	1316	2009	Newry	105	178	1	2	10.15	6.39	1	3.14	0.638	68	2	0	1	1	0	0	0	Beef	6
1789	411	2	1317	2012	Newry	109	72	3	15	16.84	10.65	2	3.14	0.585	28	2	7	0	1	1	0	0	Dairy	6
1790	308	2	1318	2013	Newry	108	78	1	13	8.69	10.65	2	3.14	0.562	61	60	2	0	1	0	0	0	Beef	6
1791	127	0	1319	2014	Newry	107	13	1	2	7.66	8.47	1	2.142	0.691	2	1	0	0	1	0	0	0	Beef	1
1792	121	0	1320	2011	Newry	107	29	1	2	6.57	3.54	1	1.14	0.57	15	1	0	0	1	0	1	0	Beef	2
1793	376	2	1321	2012	Newry	106	43	6	10	6.04	7.84	1	7.14	0.887	15	21	0	0	1	0	1	0	Beef	8
1794	160	0	1322	2009	Newry	105	11	1	2	10.15	6.39	1	3.14	0.65	1	12	9	1	1	0	1	0	Unknown	6
1795	201	1	1323	2010	Newry	105	38	1	1	7.08	11.37	1	4.14	0.633	41	41	2	1	1	0	0	0	Beef	5
1796	2023	3	1324	2010	Newry	105	47	3	125	7.08	11.37	3	1.14	0.71	10	36	0	0	1	0	1	0	Beef	2
1797	194	1	1325	2013	Newry	108	46	1	6	4.02	3.54	1	4.14	0.568	128	98	0	0	1	0	0	0	Beef	5
1798	238	1	1326	2012	Newry	105	4	5	9	11.02	11.37	1	3.14	0.701	1	0	0	0	1	0	0	0	Beef	6
1799	155	0	1327	2013	Newry	104	69	2	4	15.43	8.13	1	4.14	0.808	67	48	2	0	1	0	1	0	Beef	5
1800	134	0	1328	2014	Newry	108	24	1	2	3.12	3.54	1	3.14	0.566	8	36	0	0	1	0	0	0	Beef	6
1801	188	1	1329	2012	Newry	108	9	2	3	3.93	3.54	1	5.14	0.568	4	2	2	0	1	0	0	0	Beef	3
1802	156	0	1330	2012	Newry	105	19	1	2	11.02	11.37	1	3.14	0.71	13	1	0	0	1	0	0	0	Beef	6
1803	224	1	1331	2011	Newry	107	15	1	1	6.57	3.54	1	3.14	0.568	7	14	2	1	1	0	0	0	Beef	6
1804	1148	3	1332	2012	Newry	107	68	1	46	6.81	8.47	2	5.14	0.6	14	6	0	1	1	0	0	0	Beef	3
1805	201	1	1333	2010	Newry	108	6	1	1	1.17	3.54	1	3.14	0.5685	103	84	0	1	1	0	0	0	Beef	6
1806	330	2	1334	2009	Newry	105	12	1	7	12.59	11.37	1	3.14	0.624	32	35	9	1	1	0	0	0	Unknown	6
1807	175	0	1335	2009	Newry	109	33	1	2	10.14	10.65	1	112.14	0.702	12	12	0	1	1	0	0	0	Beef	11
1808	414	2	1335	2012	Newry	109	27	23	32	16.84	10.65	1	3.14	0.702	23	15	0	0	1	0	0	1	Beef	6
1809	147	0	1336	2014	Newry	116	43	3	4	7.22	7.84	1	3.14	0.9635	15	2	0	0	1	0	1	0	Beef	6
1810	160	0	1337	2011	Newry	108	18	1	3	6.57	3.54	1	7.14	0.567	6	1	3	0	1	0	0	0	Beef	8
1811	246	1	1338	2010	Newry	109	3	2	3	8.48	10.65	1	3.14	0.862	2	0	0	0	1	0	1	0	Beef	6
1812	969	3	1339	2012	Newry	109	30	3	12	6.81	8.47	1	5.14	0.583	1e-04	13	0	0	1	0	1	0	Beef	3
1813	289	1	1340	2012	Newry	109	9	1	5	16.84	10.65	1	3.14	0.599	2	0	0	1	1	0	1	0	Beef	6
1814	175	0	1341	2014	Newry	105	17	1	2	7.22	7.84	1	6.263	0.803	106	99	2	1	1	0	0	0	Beef	4
1815	175	0	1342	2009	Newry	106	195	3	6	7.1	7.84	1	3.14	0.804	94	16	0	0	1	0	1	0	Beef	6
1816	209	1	1343	2010	Newry	105	33	2	2	5.82	7.84	1	3.14	0.647	13	6	0	0	1	0	1	0	Beef	6
1817	232	1	1344	2013	Newry	109	194	1	3	8.69	10.65	1	3.14	0.98	64	8	5	0	1	1	0	0	Dairy	6
1818	392	2	1345	2012	Newry	109	218	1	12	16.84	10.65	2	3.14	0.578	147	251	0	1	1	0	1	0	Beef	6
1819	381	2	1345	2013	Newry	109	145	1	4	8.69	10.65	1	4.14	0.578	302	241	0	1	1	0	1	1	Beef	5
1820	243	1	1345	2014	Newry	109	245	1	7	1.45	10.65	1	44.142	0.578	226	290	0	1	1	0	1	1	Beef	11
1821	272	1	1346	2012	Newry	109	31	5	10	16.84	10.65	1	3.14	0.706	12	16	0	0	1	0	1	0	Beef	6
1822	144	0	1347	2009	Newry	105	111	1	6	10.15	6.39	1	3.14	0.639	201	312	9	1	1	0	1	0	Unknown	6
1823	221	1	1348	2012	Newry	108	98	1	2	3.93	3.54	1	11	0.569	97	110	0	1	1	0	0	0	Beef	11
1824	160	0	1349	2012	Newry	109	150	8	10	16.84	10.65	1	3.14	0.98	83	0	7	0	1	1	0	0	Dairy	6
1825	261	1	1350	2012	Newry	109	36	7	11	16.84	10.65	1	3.14	0.891	55	3	0	0	1	0	1	0	Beef	6
1826	514	3	1351	2013	Newry	110	1067	1	11	10.49	10.93	4	1.14	0.894	319	15	7	1	1	1	0	0	Dairy	2
1827	174	0	1352	2012	Newry	110	104	3	4	7.42	10.93	1	3.14	0.91	54	8	3	0	1	0	0	0	Beef	6
1828	155	0	1353	2011	Newry	110	604	4	6	7.55	10.93	1	3.14	0.901	222	28	7	0	1	1	0	0	Dairy	6
1829	175	0	1353	2013	Newry	110	591	3	5	10.49	10.93	2	3.14	0.901	265	47	7	0	1	1	0	1	Dairy	6
1830	126	0	1353	2015	Newry	110	656	1	2	11.04	10.93	1	321.129	0.901	317	35	7	0	1	1	0	1	Dairy	11
1831	198	1	1354	2010	Newry	105	25	1	1	7.08	11.37	1	3.14	0.701	33	6	1	1	1	0	0	0	Beef	6
1832	230	1	1354	2011	Newry	105	35	1	1	13.11	11.37	1	3.14	0.701	23	15	1	1	1	0	0	1	Beef	6
1833	427	3	1355	2012	Newry	109	47	3	6	16.84	10.65	1	3.14	0.71	14	4	0	0	1	0	0	0	Beef	6
1834	189	1	1356	2012	Newry	109	182	7	11	16.84	10.65	2	3.14	0.582	74	5	7	0	1	1	0	0	Dairy	6
1835	168	0	1357	2011	Newry	109	8	2	3	7.55	10.65	1	3.14	0.891	1	0	3	0	1	0	0	0	Beef	6
1836	472	3	1358	2011	Newry	107	14	6	20	11.36	8.47	1	3.14	0.699	12	3	0	0	1	0	0	0	Beef	6
1837	155	0	1359	2009	Newry	110	122	1	7	15.02	10.93	1	2.142	0.985	52	14	7	0	1	1	0	0	Dairy	1
1838	184	1	1359	2014	Newry	110	141	1	2	8.67	10.93	1	4.14	0.985	49	20	7	0	1	1	0	1	Dairy	5
1839	148	0	1360	2013	Newry	107	50	1	2	8.03	8.47	1	3.14	0.597	44	3	0	0	1	0	0	0	Beef	6
1840	211	1	1361	2009	Newry	106	222	1	3	7.1	7.84	1	3.14	0.712	94	10	0	1	1	0	1	0	Beef	6
1841	253	1	1361	2010	Newry	106	183	1	2	5.82	7.84	1	5.14	0.712	100	6	0	0	1	0	1	1	Beef	3
1842	154	0	1362	2009	Newry	106	261	2	3	7.1	7.84	1	8.14	0.8955	110	0	7	0	1	1	0	0	Dairy	11
1843	357	2	1363	2009	Newry	107	72	3	15	6.77	8.47	1	3.14	0.704	27	1	7	0	1	1	1	0	Dairy	6
1844	224	1	1364	2012	Newry	116	207	1	10	6.84	9.95	2	1.14	0.927	131	128	2	1	1	0	1	0	Beef	2
1845	216	1	1364	2014	Newry	116	230	1	3	5.11	9.95	1	1.14	0.927	134	146	2	0	1	0	1	1	Beef	2
1846	302	2	1365	2011	Newry	107	29	6	11	11.36	8.47	1	3.14	0.688	152	137	0	0	1	0	0	0	Beef	6
1847	219	1	1365	2015	Newry	107	15	1	21	9.14	8.47	3	5.14	0.688	400	354	0	1	1	0	0	1	Beef	3
1848	219	1	1366	2010	Newry	110	51	6	9	9.41	10.93	1	1.14	0.892	37	3	3	0	1	0	0	0	Beef	2
1849	166	0	1367	2010	Newry	110	264	4	5	9.41	10.93	1	2.142	0.909	217	49	7	0	1	1	1	0	Dairy	1
1850	347	2	1367	2013	Newry	110	238	1	5	10.49	10.93	2	1.14	0.909	131	32	7	1	1	1	1	1	Dairy	2
1851	267	1	1368	2013	Newry	109	293	1	3	8.69	10.65	1	11.145	0.903	138	68	7	0	1	1	0	0	Dairy	9
1852	135	0	1369	2013	Newry	109	67	1	2	8.69	10.65	1	152.14	0.661	20	2	0	0	1	0	0	0	Beef	11
1853	132	0	1370	2014	Newry	107	119	1	2	7.66	8.47	1	3.14	0.596	38	4	0	0	1	0	0	0	Beef	6
1854	227	1	1371	2014	Newry	107	19	1	2	3.12	3.54	1	1.14	0.5695	12	5	2	1	1	0	1	0	Beef	2
1855	112	0	1372	2012	Newry	109	103	1	4	16.84	10.65	1	3.14	0.883	43	1	7	1	1	1	0	0	Dairy	6
1856	294	1	1373	2013	Newry	107	281	14	16	8.03	8.47	1	3.14	0.698	90	13	7	0	1	1	1	0	Dairy	6
1857	288	1	1374	2011	Newry	109	53	1	2	7.55	10.65	1	5.14	0.725	86	92	2	1	1	0	0	0	Beef	3
1858	436	3	1374	2013	Newry	109	68	1	3	8.69	10.65	1	3.14	0.725	72	132	2	1	1	0	0	1	Beef	6
1859	127	0	1375	2009	Newry	109	293	1	2	15.02	10.93	1	3.14	0.8905	66	1	7	1	1	1	0	0	Dairy	6
1860	181	1	1376	2009	Newry	116	142	4	6	15.02	10.93	1	1.14	0.994	27	14	7	0	1	1	0	0	Dairy	2
1861	226	1	1377	2013	Newry	108	108	1	12	4.02	3.54	1	4.14	0.565	32	7	7	1	1	1	1	0	Dairy	5
1862	359	2	1378	2009	Newry	105	75	1	61	12.59	11.37	2	5.14	0.6315	40	43	2	1	1	0	0	0	Beef	3
1863	176	0	1378	2013	Newry	105	49	1	2	7.81	11.37	1	6.263	0.6315	47	23	2	0	1	0	0	1	Beef	4
1864	274	1	1379	2012	Newry	109	80	2	10	16.84	10.65	1	3.14	0.888	36	14	7	0	1	1	1	0	Dairy	6
1865	160	0	1380	2009	Newry	105	43	2	3	12.59	11.37	1	3.14	0.6205	19	0	0	0	1	0	1	0	Beef	6
1866	253	1	1381	2012	Newry	105	49	1	3	11.02	11.37	1	3.14	0.699	19	1	0	0	1	0	0	0	Beef	6
1867	177	0	1382	2014	Newry	110	498	1	2	8.67	10.93	1	6.263	0.905	310	183	0	1	1	0	0	0	Beef	4
1868	136	0	1383	2010	Newry	109	15	1	2	8.48	10.65	1	6.263	0.588	8	16	4	1	1	0	0	0	Other	4
1869	299	1	1384	2009	Newry	105	170	1	2	12.59	11.37	1	6.263	0.699	110	85	7	0	1	1	1	0	Dairy	4
1870	141	0	1385	2014	Newry	109	11	1	2	3.12	3.54	1	11.145	0.494	4	7	3	0	1	0	0	0	Beef	9
1871	200	1	1386	2012	Newry	108	274	1	39	3.93	3.54	1	3.14	0.568	78	2	7	1	1	1	0	0	Dairy	6
1872	125	0	1386	2013	Newry	108	258	13	14	4.02	3.54	1	4.14	0.568	122	1	7	0	1	1	0	1	Dairy	5
1873	119	0	1387	2013	Newry	108	26	1	2	4.02	3.54	1	4.14	0.563	7	6	0	0	1	0	0	0	Beef	5
1874	222	1	1388	2011	Newry	107	49	1	2	11.36	8.47	1	136.141	0.699	6	0	7	0	1	1	0	0	Dairy	11
1875	169	0	1388	2013	Newry	107	55	1	2	8.03	8.47	1	3.14	0.699	16	1	7	0	1	1	0	1	Dairy	6
1876	130	0	1389	2009	Newry	105	51	1	2	12.59	11.37	1	3.14	0.62	15	21	0	0	1	0	1	0	Beef	6
1877	437	3	1390	2011	Armagh	219	546	1	23	11.33	9.89	1	1.14	0.809	162	3	7	1	1	1	1	0	Dairy	2
1878	251	1	1390	2014	Armagh	219	549	12	13	7.23	9.89	2	2.142	0.809	185	12	7	0	1	1	1	1	Dairy	1
1879	440	3	1391	2009	Armagh	219	287	1	13	6.71	9.89	1	3.14	0.795	392	289	9	1	1	0	1	0	Unknown	6
1880	556	3	1392	2011	Armagh	219	172	1	7	11.33	9.89	2	1.14	0.917	98	114	2	1	1	0	0	0	Beef	2
1881	140	0	1393	2013	Armagh	219	149	1	3	11.84	9.89	1	1.14	0.795	46	2	7	0	1	1	0	0	Dairy	2
1882	322	2	1394	2011	Armagh	219	90	1	3	11.33	9.89	2	4.14	1.004	100	106	9	0	1	0	0	0	Unknown	5
1883	260	1	1395	2014	Armagh	218	38	10	24	7.23	9.89	1	4.14	0.869	21	31	2	0	1	0	0	0	Beef	5
1884	135	0	1396	2013	Armagh	218	37	1	2	11.84	9.89	1	4.14	0.866	20	1	9	0	1	0	0	0	Unknown	5
1885	132	0	1397	2013	Armagh	219	33	1	2	11.84	9.89	1	9.273	0.869	55	51	2	0	1	0	0	0	Beef	7
1886	269	1	1398	2010	Armagh	219	458	1	2	6.84	9.89	1	7.14	0.864	85	91	7	0	1	1	0	0	Dairy	8
1887	217	1	1399	2012	Armagh	219	73	2	3	16.88	9.89	1	6.263	0.876	38	36	2	0	1	0	0	0	Beef	4
1888	210	1	1400	2012	Armagh	219	206	59	66	16.88	9.89	1	1.14	0.797	94	0	7	0	1	1	1	0	Dairy	2
1889	203	1	1400	2014	Armagh	219	333	1	2	7.23	9.89	1	4.14	0.797	51	0	7	0	1	1	1	1	Dairy	5
1890	335	2	1401	2010	Armagh	219	132	1	9	6.84	9.89	1	2.142	0.782	55	9	7	0	1	1	0	0	Dairy	1
1891	136	0	1402	2011	Armagh	219	29	1	2	11.33	9.89	1	4.14	1.171	13	0	9	0	1	0	1	0	Unknown	5
1892	140	0	1402	2013	Armagh	219	31	1	2	11.84	9.89	1	1.14	1.171	13	1	9	0	1	0	1	1	Unknown	2
1893	675	3	1403	2011	Armagh	219	1007	17	280	11.33	9.89	6	6.263	0.888	389	397	7	0	1	1	0	0	Dairy	4
1894	156	0	1404	2012	Armagh	219	261	1	2	16.88	9.89	1	2.142	0.781	62	60	7	0	1	1	1	0	Dairy	1
1895	205	1	1405	2014	Armagh	219	103	1	2	7.23	9.89	1	117.14	0.914	15	95	9	1	1	0	0	0	Unknown	11
1896	400	2	1406	2012	Armagh	219	256	1	15	16.88	9.89	1	2.142	0.765	93	4	7	1	1	1	0	0	Dairy	1
1897	141	0	1407	2009	Armagh	219	66	1	2	6.71	9.89	1	379.14	0.956	92	111	9	0	1	0	0	0	Unknown	11
1898	169	0	1407	2011	Armagh	219	70	1	2	11.33	9.89	1	4.14	0.956	87	73	9	1	1	0	0	1	Unknown	5
1899	132	0	1408	2013	Armagh	219	140	1	3	11.84	9.89	1	1.14	0.956	55	42	9	0	1	0	0	0	Unknown	2
1900	163	0	1409	2011	Armagh	219	128	1	2	11.33	9.89	2	1.14	0.891	185	166	9	1	1	0	1	0	Unknown	2
1901	212	1	1409	2012	Armagh	219	53	1	8	16.88	9.89	2	1.14	0.891	240	62	9	1	1	0	1	1	Unknown	2
1902	126	0	1410	2010	Armagh	219	133	2	3	6.84	9.89	1	1.14	0.927	47	3	7	0	1	1	0	0	Dairy	2
1903	406	2	1411	2012	Armagh	219	453	1	32	16.88	9.89	2	1.14	0.892	159	0	7	0	1	1	0	0	Dairy	2
1904	126	0	1411	2013	Armagh	219	507	1	2	11.84	9.89	1	1.14	0.892	162	0	7	0	1	1	0	1	Dairy	2
1905	196	1	1411	2014	Armagh	219	559	1	6	7.23	9.89	2	1.14	0.892	145	0	7	1	1	1	0	1	Dairy	2
1906	246	1	1412	2012	Armagh	219	57	1	2	16.88	9.89	1	2.142	0.796	42	124	9	1	1	0	0	0	Unknown	1
1907	350	2	1413	2012	Armagh	219	91	1	16	16.88	9.89	1	1.14	0.797	33	0	7	0	1	1	0	0	Dairy	2
1908	210	1	1414	2009	Armagh	219	49	2	4	6.71	9.89	1	1.14	0.918	16	3	9	0	1	0	1	0	Unknown	2
1909	261	1	1415	2010	Armagh	219	179	1	5	6.84	9.89	1	6.263	0.921	168	141	9	0	1	0	0	0	Unknown	4
1910	370	2	1415	2014	Armagh	219	163	1	4	7.23	9.89	1	2.142	0.921	154	185	9	1	1	0	0	1	Unknown	1
1911	139	0	1416	2012	Armagh	219	38	1	2	16.88	9.89	1	2.142	0.847	155	122	9	1	1	0	0	0	Unknown	1
1912	204	1	1416	2013	Armagh	219	68	1	2	11.84	9.89	1	2.142	0.847	134	104	9	1	1	0	0	1	Unknown	1
1913	129	0	1417	2012	Armagh	219	50	1	2	16.88	9.89	1	1.14	0.809	4	11	9	0	1	0	1	0	Unknown	2
1914	322	2	1418	2012	Armagh	219	458	16	21	16.88	9.89	3	4.14	0.872	217	258	0	0	1	0	0	0	Beef	5
1915	387	2	1418	2014	Armagh	219	500	1	5	7.23	9.89	2	1.14	0.872	263	218	0	0	1	0	0	1	Beef	2
1916	399	2	1419	2010	Armagh	219	391	23	92	6.84	9.89	3	2.142	0.8445	109	0	7	0	1	1	0	0	Dairy	1
1917	166	0	1419	2014	Armagh	219	554	2	3	7.23	9.89	1	24.13	0.8445	127	5	7	0	1	1	0	1	Dairy	11
1918	342	2	1419	2015	Armagh	219	595	1	6	10.82	9.89	1	1.14	0.8445	112	10	7	0	1	1	0	1	Dairy	2
1919	192	1	1420	2012	Armagh	219	62	1	6	16.88	9.89	2	1.14	0.951	14	197	9	1	1	0	1	0	Unknown	2
1920	224	1	1421	2011	Armagh	219	45	1	2	1.78	5.74	1	3.14	0.797	35	24	2	0	1	0	1	0	Beef	6
1921	126	0	1422	2013	Armagh	219	87	1	2	11.84	9.89	1	109.142	1.003	51	64	9	0	1	0	0	0	Unknown	11
1922	164	0	1423	2014	Armagh	219	79	3	5	7.23	9.89	1	1.14	0.775	113	61	9	0	1	0	0	0	Unknown	2
1923	441	3	1424	2012	Armagh	219	130	1	4	16.88	9.89	2	1.14	0.848	64	57	9	1	1	0	0	0	Unknown	2
1924	401	2	1425	2012	Armagh	219	54	2	8	16.88	9.89	1	109.142	0.87	29	3	9	0	1	0	1	0	Unknown	11
1925	189	1	1426	2012	Armagh	219	20	1	2	16.88	9.89	1	1.14	0.807	16	11	9	0	1	0	0	0	Unknown	2
1926	136	0	1427	2014	Armagh	219	48	1	4	7.23	9.89	1	113.14	0.758	19	0	9	1	1	0	1	0	Unknown	11
1927	163	0	1428	2010	Armagh	219	183	1	2	6.84	9.89	1	1.14	0.921	69	34	7	0	1	1	0	0	Dairy	2
1928	280	1	1429	2011	Newry	113	146	5	7	18.26	15.68	2	6.263	1.158	52	1	7	0	1	1	0	0	Dairy	4
1929	133	0	1429	2012	Newry	113	167	1	3	19.02	15.68	1	6.263	1.158	91	0	7	0	1	1	0	1	Dairy	4
1930	497	3	1429	2013	Newry	113	174	2	9	13.59	15.68	1	6.263	1.158	82	0	7	0	1	1	0	1	Dairy	4
1931	145	0	1430	2009	Newry	112	44	1	2	12.96	14.16	1	6.263	1.162	31	26	2	1	1	0	0	0	Beef	4
1932	168	0	1431	2012	Newry	113	3	1	2	19.02	15.68	1	122.263	1.065	1	0	0	1	1	0	0	0	Beef	11
1933	207	1	1432	2009	Newry	112	397	2	6	16.06	16.29	1	122.263	1.148	91	163	7	0	1	1	0	0	Dairy	11
1934	596	3	1432	2011	Newry	112	293	5	12	21.95	16.29	1	6.263	1.148	103	83	7	0	1	1	0	1	Dairy	4
1935	198	1	1432	2014	Newry	112	232	21	33	10.3	16.29	1	6.263	1.148	80	86	7	0	1	1	0	1	Dairy	4
1936	166	0	1433	2011	Newry	113	14	1	2	18.26	15.68	1	122.263	1.085	17	22	2	1	1	0	0	0	Beef	11
1937	148	0	1433	2013	Newry	113	18	7	9	13.59	15.68	1	6.263	1.085	20	12	2	0	1	0	0	1	Beef	4
1938	142	0	1434	2012	Newry	103	83	1	2	5.63	8.04	1	6.263	1.123	24	2	0	1	1	0	1	0	Beef	4
1939	412	2	1435	2011	Newry	113	23	2	4	18.26	15.68	1	6.263	1.075	23	24	2	0	1	0	0	0	Beef	4
1940	177	0	1436	2009	Newry	115	8	2	3	15.58	13.24	1	6.263	1.215	8	0	2	0	1	0	0	0	Beef	4
1941	302	2	1436	2014	Newry	115	16	1	2	8.53	13.24	1	6.263	1.215	12	10	2	1	1	0	0	1	Beef	4
1942	162	0	1437	2012	Newry	111	122	2	3	11	8.54	1	421.263	1.233	32	1	7	0	1	1	0	0	Dairy	11
1943	136	0	1438	2013	Newry	116	378	1	3	11.11	13.24	1	6.263	1.312	146	0	7	1	1	1	0	0	Dairy	4
1944	414	2	1439	2011	Newry	115	115	2	11	7.54	8.54	1	6.263	1.234	49	0	7	0	1	1	0	0	Dairy	4
1945	244	1	1440	2011	Newry	115	29	4	10	21.34	13.24	1	6.263	1.323	24	12	2	0	1	0	0	0	Beef	4
1946	266	1	1441	2010	Newry	113	225	1	4	18.32	16.29	1	6.263	1.146	92	3	7	0	1	1	0	0	Dairy	4
1947	150	0	1441	2015	Newry	113	182	3	5	16.91	16.29	2	6.263	1.146	96	0	7	0	1	1	0	1	Dairy	4
1948	140	0	1442	2011	Newry	115	210	3	4	21.34	13.24	1	6.263	1.35	47	0	7	0	1	1	0	0	Dairy	4
1949	154	0	1442	2014	Newry	115	261	1	2	8.53	13.24	1	117.14	1.35	38	0	7	0	1	1	0	1	Dairy	11
1950	357	2	1442	2015	Newry	115	257	1	3	14.88	13.24	2	117.14	1.35	52	0	7	0	1	1	0	1	Dairy	11
1951	162	0	1443	2009	Newry	112	79	7	9	12.96	14.16	2	6.263	1.069	39	49	3	0	1	0	0	0	Beef	4
1952	407	2	1444	2014	Newry	115	53	2	6	8.53	13.24	1	4.14	1.2285	55	3	0	0	1	0	1	0	Beef	5
1953	557	3	1445	2011	Newry	116	297	1	10	8.46	9.95	3	6.263	1.071	276	269	2	1	1	0	0	0	Beef	4
1954	834	3	1445	2013	Newry	116	355	1	12	6.14	9.95	4	1.14	1.071	467	480	2	1	1	0	0	1	Beef	2
1955	544	3	1446	2009	Newry	113	129	1	22	8.96	15.68	8	2.142	1.146	930	1004	2	1	1	0	0	0	Beef	1
1956	661	3	1446	2011	Newry	113	152	1	16	18.26	15.68	6	4.14	1.146	1003	976	2	1	1	0	0	1	Beef	5
1957	165	0	1447	2013	Newry	113	129	1	3	12.93	16.29	1	6.263	1.245	46	1	7	1	1	1	0	0	Dairy	4
1958	175	0	1448	2010	Newry	112	69	1	2	12.82	14.16	1	6.263	1.07	51	47	2	0	1	0	0	0	Beef	4
1959	253	1	1448	2011	Newry	112	59	1	2	19.48	14.16	1	2.142	1.07	57	51	2	0	1	0	0	1	Beef	1
1960	125	0	1449	2011	Newry	114	46	1	2	21.95	16.29	1	297.263	1.074	26	0	7	0	1	1	0	0	Dairy	11
1961	329	2	1450	2012	Newry	115	414	1	8	19.13	13.24	1	421.263	1.414	93	12	7	1	1	1	0	0	Dairy	11
1962	275	1	1451	2011	Newry	115	39	5	9	21.34	13.24	1	117.14	1.0625	44	57	2	0	1	0	0	0	Beef	11
1963	219	1	1451	2015	Newry	115	41	1	2	14.88	13.24	1	5.14	1.0625	44	44	2	0	1	0	0	1	Beef	3
1964	749	3	1452	2009	Newry	112	102	1	24	16.06	16.29	3	4.14	1.139	69	57	0	0	0	0	0	0	Beef	5
1965	245	1	1452	2014	Newry	112	140	4	9	10.3	16.29	2	6.263	1.139	74	75	0	0	1	0	0	1	Beef	4
1966	465	3	1453	2010	Newry	113	64	1	2	2.89	8.04	1	4.14	1.222	42	41	0	1	1	0	1	0	Beef	5
1967	218	1	1453	2013	Newry	113	58	1	2	6.76	8.04	1	13.14	1.222	71	52	0	0	1	0	1	1	Beef	11
1968	168	0	1453	2015	Newry	113	55	1	2	8.45	8.04	2	5.14	1.222	46	51	0	0	1	0	1	1	Beef	3
1969	250	1	1454	2011	Newry	113	17	7	8	18.26	15.68	1	6.263	1.246	5	2	0	0	1	0	1	0	Beef	4
1970	147	0	1454	2013	Newry	113	11	1	2	13.59	15.68	1	6.263	1.246	9	0	0	0	1	0	1	1	Beef	4
1971	130	0	1455	2011	Newry	113	242	2	3	18.26	15.68	1	122.263	1.158	122	23	7	0	1	1	0	0	Dairy	11
1972	210	1	1455	2012	Newry	113	231	16	26	19.02	15.68	1	6.263	1.158	128	0	7	0	1	1	0	1	Dairy	4
1973	511	3	1455	2014	Newry	113	216	6	33	11.3	15.68	1	6.263	1.158	154	2	7	0	1	1	0	1	Dairy	4
1974	190	1	1456	2011	Newry	114	32	1	2	21.95	16.29	1	117.14	1.229	16	2	2	1	1	0	1	0	Beef	11
1975	134	0	1456	2013	Newry	114	47	1	2	12.93	16.29	1	4.14	1.229	10	6	2	0	1	0	1	1	Beef	5
1976	129	0	1457	2009	Newry	115	86	1	2	15.58	13.24	1	4.14	1.331	56	73	0	1	1	0	0	0	Beef	5
1977	128	0	1457	2011	Newry	115	65	1	2	21.34	13.24	1	122.263	1.331	72	58	0	0	1	0	0	1	Beef	11
1978	287	1	1458	2009	Newry	114	509	8	18	16.06	16.29	2	122.263	1.005	162	2	7	0	1	1	0	0	Dairy	11
1979	689	3	1458	2012	Newry	114	516	1	19	18.04	16.29	2	122.263	1.005	229	9	7	1	1	1	0	1	Dairy	11
1980	323	2	1459	2012	Newry	114	101	1	6	19.13	13.24	2	6.263	0.9325	42	29	0	0	1	0	1	0	Beef	4
1981	192	1	1460	2009	Newry	113	429	1	18	8.96	15.68	1	6.263	1.146	71	1	7	1	1	1	0	0	Dairy	4
1982	205	1	1460	2010	Newry	113	437	19	28	19.9	15.68	1	1.14	1.146	85	104	7	0	1	1	0	1	Dairy	2
1983	611	3	1460	2012	Newry	113	412	12	78	19.02	15.68	2	6.263	1.146	123	27	7	0	1	1	0	1	Dairy	4
1984	159	0	1461	2009	Newry	115	24	1	2	15.58	13.24	1	122.263	1.215	3	1	0	0	1	0	0	0	Beef	11
1985	210	1	1462	2009	Newry	114	216	1	2	16.06	16.29	1	122.263	1.168	73	0	7	1	1	1	1	0	Dairy	11
1986	182	1	1462	2011	Newry	114	206	1	2	21.95	16.29	1	117.14	1.168	36	0	7	0	1	1	1	1	Dairy	11
1987	413	2	1462	2012	Newry	114	176	11	31	18.04	16.29	2	117.14	1.168	56	0	7	0	1	1	1	1	Dairy	11
1988	268	1	1462	2015	Newry	114	164	1	15	16.91	16.29	2	6.263	1.168	26	2	7	1	1	1	1	1	Dairy	4
1989	158	0	1463	2011	Newry	111	32	1	2	7.54	8.54	1	6.263	1.071	35	40	3	1	1	0	0	0	Beef	4
1990	209	1	1464	2011	Newry	113	37	1	5	18.26	15.68	2	4.14	1.313	19	3	0	0	1	0	0	0	Beef	5
1991	177	0	1465	2013	Newry	116	88	3	5	6.14	9.95	1	1.14	1.31125	28	19	0	0	1	0	0	0	Beef	2
1992	197	1	1466	2010	Newry	111	33	2	4	7.84	8.54	2	2.142	1.32	27	34	3	0	1	0	0	0	Beef	1
1993	208	1	1466	2012	Newry	111	25	1	1	11	8.54	1	6.263	1.32	15	13	3	1	1	0	0	1	Beef	4
1994	224	1	1467	2012	Newry	114	59	2	5	18.04	16.29	1	122.263	1.073	26	8	0	0	1	0	0	0	Beef	11
1995	168	0	1468	2011	Newry	115	11	1	2	21.34	13.24	1	5.14	1.04	9	0	2	0	1	0	0	0	Beef	3
1996	178	0	1469	2011	Newry	114	20	1	3	21.95	16.29	1	122.263	0.911	10	8	0	1	1	0	0	0	Beef	11
1997	545	3	1470	2010	Newry	114	189	1	5	18.32	16.29	2	6.263	1.005	48	0	7	0	1	1	0	0	Dairy	4
1998	125	0	1470	2014	Newry	114	162	3	5	10.3	16.29	1	6.263	1.005	70	0	7	0	1	1	0	1	Dairy	4
1999	196	1	1471	2010	Newry	113	35	1	2	19.9	15.68	1	117.14	0.993	59	49	0	0	1	0	0	0	Beef	11
[truncated: 5,474 more rows]
